# Supplementary material for: Tetra­kis[μ-4-(diethyl­amino)­benzoato-κ2 O:O′]bis­[(N,N-diethyl­nicotinamide-κN 1)cobalt(II)]
Source: Acta Crystallogr Sect E Struct Rep Online. 2010 Dec 4;67(Pt 1):m28–9. doi: 10.1107/S160053681005004X (PMC3050165; doi:10.1107/S160053681005004X)
Supplement: Supplementary file 1 [file e-67-00m28-sup1.cif]

##############################################################################
###                                                                        ###
###        Electronic paper (Acta Crystallographica Section E)             ###
###                                                                        ###
##############################################################################
#                                                                            #
# This CIF contains the data in a paper accepted for publication in Acta     #
# Crystallographica Section E. It conforms to the requirements of Notes      #
# for Authors for Section E, and has been peer reviewed under the auspices   #
# of the IUCr Commission on Journals.                                        #
#                                                                            #
# Full details of the Crystallographic Information File format               #
# are given in the paper "The Crystallographic Information File (CIF):       #
# a New Standard Archive File for Crystallography" by S. R. Hall, F. H.      #
# Allen and I. D. Brown [Acta Cryst. (1991), A47, 655-685].                  #
#                                                                            #
# The current version of the core CIF dictionary is obtainable from          #
# ftp://ftp.iucr.org/pub/cif_core.dic. The current version number is 2.4.    #
#                                                                            #
# Software is freely available for graphical display of the structure(s) in  #
# this CIF.  For information consult the CIF home page http://www.iucr.org/  #
# cif/home.html                                                              #
#                                                                            #
# This file may be used for bona fide research purposes within the           #
# scientific community so long as proper attribution is given to the journal # 
# article from which it was obtained.                                        #
#                                                                            #
##############################################################################
                                             
data_I
_audit_creation_method     SHELXL-97
_chemical_name_systematic
;
Tetrakis[\m-4-(diethylamino)benzoato-
\k^2^<i>O</i>:<i>O</i>']bis[(<i>N</i>,<i>N</i>-diethylnicotinamide-
\k<i>N</i>^1^)cobalt(II)]
;
_chemical_name_common     ?
_chemical_formula_moiety     'C64 H84 Co2 N8 O10'
_chemical_formula_sum     'C64 H84 Co2 N8 O10'
_chemical_formula_iupac     '[Co2 (C11 H14 N O2)4 (C10 H14 N2 O)2]'
_chemical_formula_weight     1243.25
_chemical_melting_point     ?
_symmetry_cell_setting     monoclinic
_symmetry_space_group_name_H-M     'P 21/n'
_symmetry_space_group_name_Hall     '-P 2yn'
loop_
    _symmetry_equiv_pos_as_xyz
    'x, y, z'
    '-x+1/2, y+1/2, -z+1/2'
    '-x, -y, -z'
    'x-1/2, -y-1/2, z-1/2'
_cell_length_a     10.3518(2)
_cell_length_b     13.4393(2)
_cell_length_c     22.5105(3)
_cell_angle_alpha     90.00
_cell_angle_beta     94.189(2)
_cell_angle_gamma     90.00
_cell_volume     3123.32(9)
_cell_formula_units_Z     2
_cell_measurement_reflns_used     9913
_cell_measurement_theta_min     2.23
_cell_measurement_theta_max     28.33
_cell_measurement_temperature     100(2)
_exptl_crystal_description     block
_exptl_crystal_colour     blue
_exptl_crystal_size_max     0.44
_exptl_crystal_size_mid     0.36
_exptl_crystal_size_min     0.21
_exptl_crystal_density_diffrn     1.322
_exptl_crystal_density_meas     ?
_exptl_crystal_density_method     'not measured'
_exptl_crystal_F_000     1316
_exptl_absorpt_coefficient_mu     0.595
_exptl_absorpt_correction_type     multi-scan
_exptl_absorpt_process_details     '(SADABS; Bruker, 2005)'
_exptl_absorpt_correction_T_min     0.771
_exptl_absorpt_correction_T_max     0.881
_exptl_special_details     ?
_diffrn_ambient_temperature     100(2)
_diffrn_radiation_type     MoK\a
_diffrn_radiation_wavelength     0.71073
_diffrn_radiation_source     'fine-focus sealed tube'
_diffrn_radiation_monochromator     graphite
_diffrn_measurement_device_type     'Bruker Kappa APEXII CCD area-detector'
_diffrn_measurement_method     '\f and \w'
_diffrn_detector_area_resol_mean     ?
_diffrn_reflns_number     29642
_diffrn_reflns_av_R_equivalents     0.0301
_diffrn_reflns_av_sigmaI/netI     0.0330
_diffrn_reflns_theta_min     1.77
_diffrn_reflns_theta_max     28.35
_diffrn_reflns_theta_full     28.35
_diffrn_measured_fraction_theta_max     0.998
_diffrn_measured_fraction_theta_full     0.998
_diffrn_reflns_limit_h_min     -13
_diffrn_reflns_limit_h_max     11
_diffrn_reflns_limit_k_min     -17
_diffrn_reflns_limit_k_max     15
_diffrn_reflns_limit_l_min     -28
_diffrn_reflns_limit_l_max     30
_diffrn_standards_number     ?
_diffrn_standards_interval_count     ?
_diffrn_standards_interval_time     ?
_diffrn_standards_decay_%     ?
_refine_special_details
;
 Refinement of F^2^ against ALL reflections.  The weighted R-factor wR and
 goodness of fit S are based on F^2^, conventional R-factors R are based
 on F, with F set to zero for negative F^2^. The threshold expression of
 F^2^ > 2sigma(F^2^) is used only for calculating R-factors(gt) etc. and is
 not relevant to the choice of reflections for refinement.  R-factors based
 on F^2^ are statistically about twice as large as those based on F, and R-
 factors based on ALL data will be even larger.
;
_reflns_number_total     7775
_reflns_number_gt     6209
_reflns_threshold_expression     I>2\s(I)
_refine_ls_structure_factor_coef     Fsqd
_refine_ls_matrix_type     full
_refine_ls_R_factor_all     0.0594
_refine_ls_R_factor_gt     0.0446
_refine_ls_wR_factor_gt     0.1099
_refine_ls_wR_factor_ref     0.1188
_refine_ls_goodness_of_fit_ref     1.043
_refine_ls_restrained_S_all     1.130
_refine_ls_number_reflns     7775
_refine_ls_number_parameters     385
_refine_ls_number_restraints     1
_refine_ls_hydrogen_treatment     constr
_refine_ls_weighting_scheme     calc
_refine_ls_weighting_details
         'calc w=1/[\s^2^(Fo^2^)+(0.0516P)^2^+3.5237P] where P=(Fo^2^+2Fc^2^)/3'
_atom_sites_solution_hydrogens     geom
_atom_sites_solution_primary     direct
_atom_sites_solution_secondary     difmap
_refine_ls_shift/su_max     0.000
_refine_ls_shift/su_mean     0.000
_refine_diff_density_max     1.860
_refine_diff_density_min     -0.625
_refine_ls_extinction_method     none
_refine_ls_extinction_coef     ?
loop_
    _atom_type_symbol
    _atom_type_description
    _atom_type_scat_dispersion_real
    _atom_type_scat_dispersion_imag
    _atom_type_scat_source
    'C' 'C' 0.0030 0.0020
                         'International Tables Vol C Tables 4.2.6.8 and 6.1.1.4'
    'H' 'H' 0.0000 0.0000
                         'International Tables Vol C Tables 4.2.6.8 and 6.1.1.4'
    'Co' 'Co' 0.3490 0.9720
                         'International Tables Vol C Tables 4.2.6.8 and 6.1.1.4'
    'N' 'N' 0.0060 0.0030
                         'International Tables Vol C Tables 4.2.6.8 and 6.1.1.4'
    'O' 'O' 0.0110 0.0060
                         'International Tables Vol C Tables 4.2.6.8 and 6.1.1.4'
_computing_data_collection     'APEX2 (Bruker, 2007)'
_computing_cell_refinement     'SAINT (Bruker, 2007)'
_computing_data_reduction     'SAINT (Bruker, 2007)'
_computing_structure_solution     'SHELXS97 (Sheldrick, 2008)'
_computing_structure_refinement     'SHELXL97 (Sheldrick, 2008)'
_computing_molecular_graphics     'ORTEP-3 for Windows (Farrugia, 1997)'
_computing_publication_material
                                'WinGX (Farrugia, 1999) and PLATON (Spek, 2009)'
loop_
    _atom_site_type_symbol
    _atom_site_label
    _atom_site_fract_x
    _atom_site_fract_y
    _atom_site_fract_z
    _atom_site_U_iso_or_equiv
    _atom_site_adp_type
    _atom_site_calc_flag
    _atom_site_refinement_flags
    _atom_site_occupancy
    _atom_site_disorder_assembly
    _atom_site_disorder_group
    Co Co1 0.08277(3) 0.50124(2) 0.046881(12) 0.01343(9) Uani d . 1 . .
    O O1 0.21346(15) 0.45553(12) -0.01024(7) 0.0193(3) Uani d . 1 . .
    O O2 -0.07212(15) 0.54348(12) 0.09087(7) 0.0213(3) Uani d . 1 . .
    O O3 0.02198(15) 0.35760(11) 0.05110(7) 0.0204(3) Uani d . 1 . .
    O O4 0.12056(16) 0.64540(11) 0.02910(7) 0.0207(3) Uani d . 1 . .
    O O5 0.39349(16) 0.22715(12) 0.22409(8) 0.0272(4) Uani d . 1 . .
    N N1 0.19986(17) 0.48455(13) 0.12480(8) 0.0155(4) Uani d . 1 . .
    N N2 0.54359(17) 0.28424(13) 0.16426(9) 0.0184(4) Uani d . 1 . .
    N N3 0.57041(18) 0.27458(14) -0.20266(8) 0.0192(4) Uani d . 1 . .
    N N4 -0.1917(3) -0.08369(19) 0.07254(13) 0.0586(9) Uani d DU 1 . .
    C C1 0.1838(2) 0.44190(15) -0.06537(10) 0.0164(4) Uani d . 1 . .
    C C2 0.2870(2) 0.40483(15) -0.10227(10) 0.0161(4) Uani d . 1 . .
    C C3 0.4103(2) 0.38332(16) -0.07660(10) 0.0174(4) Uani d . 1 . .
    H H3 0.4295 0.3974 -0.0365 0.021 Uiso calc R 1 . .
    C C4 0.5050(2) 0.34162(16) -0.10906(10) 0.0181(4) Uani d . 1 . .
    H H4 0.5861 0.3275 -0.0904 0.022 Uiso calc R 1 . .
    C C5 0.4795(2) 0.32034(16) -0.17039(10) 0.0169(4) Uani d . 1 . .
    C C6 0.3572(2) 0.34872(17) -0.19684(10) 0.0201(4) Uani d . 1 . .
    H H6 0.3395 0.3403 -0.2376 0.024 Uiso calc R 1 . .
    C C7 0.2632(2) 0.38885(16) -0.16323(10) 0.0188(4) Uani d . 1 . .
    H H7 0.1828 0.4054 -0.1817 0.023 Uiso calc R 1 . .
    C C8 0.5472(2) 0.25945(19) -0.26694(10) 0.0238(5) Uani d . 1 . .
    H H8A 0.6303 0.2546 -0.2840 0.029 Uiso calc R 1 . .
    H H8B 0.5035 0.3179 -0.2839 0.029 Uiso calc R 1 . .
    C C9 0.4673(3) 0.1681(2) -0.28582(12) 0.0304(6) Uani d . 1 . .
    H H9A 0.4543 0.1663 -0.3285 0.046 Uiso calc R 1 . .
    H H9B 0.3849 0.1713 -0.2689 0.046 Uiso calc R 1 . .
    H H9C 0.5124 0.1092 -0.2720 0.046 Uiso calc R 1 . .
    C C10 0.6810(2) 0.22247(17) -0.17283(10) 0.0202(4) Uani d . 1 . .
    H H10A 0.7188 0.2642 -0.1409 0.024 Uiso calc R 1 . .
    H H10B 0.7461 0.2124 -0.2011 0.024 Uiso calc R 1 . .
    C C11 0.6460(3) 0.12205(18) -0.14698(11) 0.0273(5) Uani d . 1 . .
    H H11A 0.7227 0.0911 -0.1289 0.041 Uiso calc R 1 . .
    H H11B 0.6087 0.0802 -0.1782 0.041 Uiso calc R 1 . .
    H H11C 0.5846 0.1316 -0.1175 0.041 Uiso calc R 1 . .
    C C12 -0.0614(2) 0.31422(16) 0.01624(10) 0.0173(4) Uani d . 1 . .
    C C13 -0.0922(2) 0.20945(16) 0.02986(10) 0.0187(4) Uani d . 1 . .
    C C14 -0.1889(2) 0.15828(17) -0.00377(11) 0.0241(5) Uani d . 1 . .
    H H14 -0.2324 0.1899 -0.0361 0.029 Uiso calc R 1 . .
    C C15 -0.2217(3) 0.06189(18) 0.00965(12) 0.0313(6) Uani d . 1 . .
    H H15 -0.2872 0.0299 -0.0135 0.038 Uiso calc R 1 . .
    C C16 -0.1573(3) 0.01105(19) 0.05801(13) 0.0363(7) Uani d . 1 . .
    C C17 -0.0571(3) 0.06262(18) 0.09112(12) 0.0322(6) Uani d . 1 . .
    H H17 -0.0107 0.0308 0.1225 0.039 Uiso calc R 1 . .
    C C18 -0.0274(2) 0.15955(17) 0.07739(11) 0.0237(5) Uani d . 1 . .
    H H18 0.0374 0.1924 0.1004 0.028 Uiso calc R 1 . .
    C C19 -0.3105(3) -0.1314(2) 0.04357(14) 0.0422(7) Uani d DU 1 . .
    H H19A -0.3446 -0.1795 0.0705 0.051 Uiso calc R 1 . .
    H H19B -0.3764 -0.0813 0.0344 0.051 Uiso calc R 1 . .
    C C20 -0.2775(3) -0.1820(2) -0.01213(16) 0.0477(8) Uani d DU 1 . .
    H H20A -0.3547 -0.2089 -0.0322 0.072 Uiso calc R 1 . .
    H H20B -0.2171 -0.2348 -0.0025 0.072 Uiso calc R 1 . .
    H H20C -0.2393 -0.1348 -0.0377 0.072 Uiso calc R 1 . .
    C C21 -0.1063(5) -0.1455(3) 0.11570(18) 0.0771(14) Uani d DU 1 . .
    H H21A -0.1127 -0.2154 0.1052 0.093 Uiso calc R 1 . .
    H H21B -0.0165 -0.1250 0.1149 0.093 Uiso calc R 1 . .
    C C22 -0.1526(4) -0.1287(3) 0.1752(2) 0.0805(13) Uani d DU 1 . .
    H H22A -0.1052 -0.1704 0.2037 0.121 Uiso calc R 1 . .
    H H22B -0.2432 -0.1445 0.1745 0.121 Uiso calc R 1 . .
    H H22C -0.1398 -0.0602 0.1863 0.121 Uiso calc R 1 . .
    C C23 0.1870(2) 0.54421(16) 0.17171(10) 0.0172(4) Uani d . 1 . .
    H H23 0.1288 0.5969 0.1677 0.021 Uiso calc R 1 . .
    C C24 0.2571(2) 0.53051(17) 0.22588(10) 0.0202(4) Uani d . 1 . .
    H H24 0.2475 0.5741 0.2573 0.024 Uiso calc R 1 . .
    C C25 0.3415(2) 0.45098(17) 0.23237(10) 0.0196(4) Uani d . 1 . .
    H H25 0.3887 0.4398 0.2685 0.024 Uiso calc R 1 . .
    C C26 0.3553(2) 0.38771(16) 0.18422(10) 0.0169(4) Uani d . 1 . .
    C C27 0.2831(2) 0.40772(16) 0.13115(10) 0.0165(4) Uani d . 1 . .
    H H27 0.2927 0.3663 0.0986 0.020 Uiso calc R 1 . .
    C C28 0.4338(2) 0.29336(16) 0.19214(10) 0.0181(4) Uani d . 1 . .
    C C29 0.6145(2) 0.18977(17) 0.17123(11) 0.0241(5) Uani d . 1 . .
    H H29A 0.6180 0.1699 0.2127 0.029 Uiso calc R 1 . .
    H H29B 0.7027 0.2000 0.1607 0.029 Uiso calc R 1 . .
    C C30 0.5542(3) 0.10637(19) 0.13335(14) 0.0355(6) Uani d . 1 . .
    H H30A 0.6006 0.0457 0.1422 0.053 Uiso calc R 1 . .
    H H30B 0.5585 0.1224 0.0920 0.053 Uiso calc R 1 . .
    H H30C 0.4653 0.0982 0.1419 0.053 Uiso calc R 1 . .
    C C31 0.6028(2) 0.36507(17) 0.13149(10) 0.0209(5) Uani d . 1 . .
    H H31A 0.6913 0.3750 0.1478 0.025 Uiso calc R 1 . .
    H H31B 0.5555 0.4262 0.1370 0.025 Uiso calc R 1 . .
    C C32 0.6032(3) 0.3432(2) 0.06586(12) 0.0313(6) Uani d . 1 . .
    H H32A 0.6430 0.3975 0.0463 0.047 Uiso calc R 1 . .
    H H32B 0.5157 0.3351 0.0493 0.047 Uiso calc R 1 . .
    H H32C 0.6510 0.2833 0.0601 0.047 Uiso calc R 1 . .
loop_
    _atom_site_aniso_label
    _atom_site_aniso_U_11
    _atom_site_aniso_U_22
    _atom_site_aniso_U_33
    _atom_site_aniso_U_12
    _atom_site_aniso_U_13
    _atom_site_aniso_U_23
    Co1 0.01556(14) 0.01128(15) 0.01370(14) -0.00036(11) 0.00279(10) 0.00104(10)
    O1 0.0209(7) 0.0199(8) 0.0177(8) 0.0017(6) 0.0049(6) -0.0005(6)
    O2 0.0182(7) 0.0254(8) 0.0207(8) 0.0029(7) 0.0043(6) -0.0011(7)
    O3 0.0260(8) 0.0135(7) 0.0216(8) -0.0054(6) 0.0012(6) 0.0013(6)
    O4 0.0275(8) 0.0131(7) 0.0215(8) -0.0015(6) 0.0008(6) 0.0037(6)
    O5 0.0278(9) 0.0215(9) 0.0339(10) 0.0041(7) 0.0120(7) 0.0105(7)
    N1 0.0158(8) 0.0128(8) 0.0185(9) -0.0021(7) 0.0050(7) 0.0009(7)
    N2 0.0171(8) 0.0159(9) 0.0222(10) 0.0012(7) 0.0022(7) 0.0042(7)
    N3 0.0192(9) 0.0223(10) 0.0167(9) 0.0029(7) 0.0047(7) -0.0013(7)
    N4 0.086(2) 0.0262(12) 0.0576(17) -0.0294(13) -0.0359(15) 0.0207(12)
    C1 0.0200(10) 0.0109(9) 0.0190(10) -0.0019(8) 0.0060(8) 0.0006(8)
    C2 0.0174(9) 0.0129(9) 0.0185(10) -0.0012(8) 0.0050(8) 0.0010(8)
    C3 0.0215(10) 0.0147(10) 0.0161(10) -0.0001(8) 0.0025(8) 0.0008(8)
    C4 0.0172(10) 0.0180(10) 0.0193(10) 0.0011(8) 0.0020(8) 0.0000(8)
    C5 0.0174(10) 0.0156(10) 0.0185(10) -0.0019(8) 0.0059(8) -0.0005(8)
    C6 0.0217(10) 0.0231(11) 0.0157(10) 0.0007(9) 0.0025(8) -0.0026(8)
    C7 0.0165(10) 0.0195(11) 0.0204(11) 0.0008(8) 0.0017(8) -0.0004(8)
    C8 0.0231(11) 0.0319(13) 0.0171(11) 0.0038(10) 0.0069(9) -0.0034(9)
    C9 0.0311(13) 0.0335(14) 0.0265(13) 0.0028(11) 0.0015(10) -0.0082(11)
    C10 0.0183(10) 0.0204(11) 0.0226(11) 0.0016(9) 0.0068(8) -0.0017(9)
    C11 0.0363(13) 0.0214(12) 0.0240(12) -0.0005(10) 0.0022(10) -0.0002(9)
    C12 0.0200(10) 0.0134(10) 0.0190(10) -0.0004(8) 0.0064(8) -0.0002(8)
    C13 0.0246(11) 0.0134(10) 0.0184(11) -0.0022(8) 0.0026(8) 0.0006(8)
    C14 0.0320(12) 0.0181(11) 0.0212(11) -0.0049(9) -0.0042(9) 0.0041(9)
    C15 0.0408(14) 0.0199(12) 0.0311(14) -0.0116(11) -0.0117(11) 0.0042(10)
    C16 0.0547(17) 0.0178(12) 0.0341(15) -0.0142(12) -0.0137(13) 0.0082(10)
    C17 0.0472(15) 0.0181(12) 0.0289(13) -0.0091(11) -0.0138(12) 0.0103(10)
    C18 0.0306(12) 0.0166(11) 0.0230(12) -0.0071(9) -0.0037(9) 0.0028(9)
    C19 0.0583(18) 0.0207(13) 0.0479(17) -0.0097(13) 0.0050(14) 0.0037(12)
    C20 0.0459(17) 0.0360(16) 0.062(2) 0.0028(14) 0.0069(15) 0.0019(14)
    C21 0.113(3) 0.047(2) 0.065(2) -0.049(2) -0.030(2) 0.0196(17)
    C22 0.070(2) 0.070(3) 0.099(3) -0.024(2) -0.007(2) 0.019(2)
    C23 0.0184(10) 0.0137(10) 0.0200(11) -0.0011(8) 0.0040(8) -0.0006(8)
    C24 0.0240(11) 0.0171(10) 0.0197(11) -0.0024(9) 0.0030(9) -0.0039(8)
    C25 0.0207(10) 0.0200(11) 0.0180(10) -0.0018(9) 0.0001(8) 0.0019(9)
    C26 0.0164(9) 0.0152(10) 0.0194(11) -0.0009(8) 0.0036(8) 0.0030(8)
    C27 0.0175(10) 0.0145(10) 0.0178(10) -0.0002(8) 0.0045(8) -0.0004(8)
    C28 0.0188(10) 0.0165(10) 0.0191(11) 0.0012(8) 0.0013(8) 0.0018(8)
    C29 0.0205(11) 0.0220(12) 0.0302(13) 0.0057(9) 0.0039(9) 0.0080(10)
    C30 0.0405(15) 0.0180(12) 0.0485(17) 0.0036(11) 0.0076(13) -0.0009(11)
    C31 0.0177(10) 0.0175(11) 0.0278(12) -0.0018(8) 0.0037(9) 0.0037(9)
    C32 0.0389(14) 0.0290(13) 0.0269(13) -0.0101(11) 0.0086(11) 0.0037(10)
_geom_special_details
;
 All esds (except the esd in the dihedral angle between two l.s. planes)
 are estimated using the full covariance matrix.  The cell esds are taken
 into account individually in the estimation of esds in distances, angles
 and torsion angles; correlations between esds in cell parameters are only
 used when they are defined by crystal symmetry.  An approximate (isotropic)
 treatment of cell esds is used for estimating esds involving l.s. planes.
;
loop_
    _geom_bond_atom_site_label_1
    _geom_bond_atom_site_label_2
    _geom_bond_site_symmetry_2
    _geom_bond_distance
    _geom_bond_publ_flag
    Co1 Co1 3_565 2.6199(5) ?
    Co1 O1 . 2.0287(15) yes
    Co1 O2 . 2.0262(16) yes
    Co1 O3 . 2.0347(15) yes
    Co1 O4 . 2.0223(15) yes
    Co1 N1 . 2.0702(18) yes
    O1 C1 . 1.270(3) ?
    O2 C1 3_565 1.268(3) ?
    O3 C12 . 1.266(3) ?
    O4 C12 3_565 1.273(3) ?
    O5 C28 . 1.236(3) ?
    N1 C23 . 1.340(3) ?
    N1 C27 . 1.346(3) ?
    N2 C28 . 1.343(3) ?
    N2 C29 . 1.469(3) ?
    N2 C31 . 1.472(3) ?
    N3 C8 . 1.464(3) ?
    N4 C16 . 1.368(3) ?
    N4 C19 . 1.494(4) ?
    C1 O2 3_565 1.268(3) ?
    C1 C2 . 1.486(3) ?
    C2 C7 . 1.393(3) ?
    C3 C2 . 1.392(3) ?
    C3 C4 . 1.384(3) ?
    C3 H3 . 0.9300 ?
    C4 C5 . 1.416(3) ?
    C4 H4 . 0.9300 ?
    C5 N3 . 1.375(3) ?
    C5 C6 . 1.412(3) ?
    C6 C7 . 1.385(3) ?
    C6 H6 . 0.9300 ?
    C7 H7 . 0.9300 ?
    C8 C9 . 1.523(3) ?
    C8 H8A . 0.9700 ?
    C8 H8B . 0.9700 ?
    C9 H9A . 0.9600 ?
    C9 H9B . 0.9600 ?
    C9 H9C . 0.9600 ?
    C10 N3 . 1.462(3) ?
    C10 C11 . 1.524(3) ?
    C10 H10A . 0.9700 ?
    C10 H10B . 0.9700 ?
    C11 H11A . 0.9600 ?
    C11 H11B . 0.9600 ?
    C11 H11C . 0.9600 ?
    C12 O4 3_565 1.273(3) ?
    C12 C13 . 1.481(3) ?
    C13 C14 . 1.392(3) ?
    C14 C15 . 1.378(3) ?
    C14 H14 . 0.9300 ?
    C15 C16 . 1.411(4) ?
    C15 H15 . 0.9300 ?
    C17 C16 . 1.414(4) ?
    C17 H17 . 0.9300 ?
    C18 C13 . 1.393(3) ?
    C18 C17 . 1.379(3) ?
    C18 H18 . 0.9300 ?
    C19 C20 . 1.488(4) ?
    C19 H19A . 0.9700 ?
    C19 H19B . 0.9700 ?
    C20 H20A . 0.9600 ?
    C20 H20B . 0.9600 ?
    C20 H20C . 0.9600 ?
    C21 N4 . 1.513(4) ?
    C21 C22 . 1.474(6) ?
    C21 H21A . 0.9700 ?
    C21 H21B . 0.9700 ?
    C22 H22A . 0.9600 ?
    C22 H22B . 0.9600 ?
    C22 H22C . 0.9600 ?
    C23 C24 . 1.385(3) ?
    C23 H23 . 0.9300 ?
    C24 C25 . 1.381(3) ?
    C24 H24 . 0.9300 ?
    C25 H25 . 0.9300 ?
    C26 C25 . 1.393(3) ?
    C26 C28 . 1.510(3) ?
    C27 C26 . 1.388(3) ?
    C27 H27 . 0.9300 ?
    C29 C30 . 1.515(4) ?
    C29 H29A . 0.9700 ?
    C29 H29B . 0.9700 ?
    C30 H30A . 0.9600 ?
    C30 H30B . 0.9600 ?
    C30 H30C . 0.9600 ?
    C31 C32 . 1.506(3) ?
    C31 H31A . 0.9700 ?
    C31 H31B . 0.9700 ?
    C32 H32A . 0.9600 ?
    C32 H32B . 0.9600 ?
    C32 H32C . 0.9600 ?
loop_
    _geom_angle_atom_site_label_1
    _geom_angle_atom_site_label_2
    _geom_angle_atom_site_label_3
    _geom_angle_site_symmetry_1
    _geom_angle_site_symmetry_3
    _geom_angle
    _geom_angle_publ_flag
    O1 Co1 Co1 . 3_565 84.99(5) ?
    O1 Co1 O3 . . 88.00(7) ?
    O1 Co1 N1 . . 97.35(7) ?
    O2 Co1 Co1 . 3_565 84.43(5) ?
    O2 Co1 O1 . . 169.35(6) ?
    O2 Co1 O3 . . 89.11(7) ?
    O2 Co1 N1 . . 92.95(7) ?
    O3 Co1 Co1 . 3_565 80.75(5) ?
    O3 Co1 N1 . . 91.24(6) ?
    O4 Co1 Co1 . 3_565 88.70(5) ?
    O4 Co1 O1 . . 90.98(7) ?
    O4 Co1 O2 . . 89.99(7) ?
    O4 Co1 O3 . . 169.45(6) ?
    O4 Co1 N1 . . 99.31(7) ?
    N1 Co1 Co1 . 3_565 171.59(5) ?
    C1 O1 Co1 . . 122.57(14) ?
    C1 O2 Co1 3_565 . 123.37(14) ?
    C12 O3 Co1 . . 127.39(14) ?
    C12 O4 Co1 3_565 . 118.59(14) ?
    C23 N1 C27 . . 118.36(19) ?
    C23 N1 Co1 . . 121.14(14) ?
    C27 N1 Co1 . . 120.25(15) ?
    C28 N2 C29 . . 117.52(18) ?
    C28 N2 C31 . . 124.37(18) ?
    C29 N2 C31 . . 117.91(18) ?
    C5 N3 C10 . . 120.94(18) ?
    C5 N3 C8 . . 121.00(18) ?
    C10 N3 C8 . . 117.01(18) ?
    C16 N4 C19 . . 121.0(2) ?
    C16 N4 C21 . . 120.9(3) ?
    C19 N4 C21 . . 117.9(2) ?
    O1 C1 C2 . . 117.53(19) ?
    O2 C1 O1 3_565 . 124.6(2) ?
    O2 C1 C2 3_565 . 117.88(19) ?
    C3 C2 C1 . . 120.80(19) ?
    C3 C2 C7 . . 117.9(2) ?
    C7 C2 C1 . . 121.32(19) ?
    C2 C3 H3 . . 119.0 ?
    C4 C3 C2 . . 121.9(2) ?
    C4 C3 H3 . . 119.0 ?
    C3 C4 C5 . . 120.5(2) ?
    C3 C4 H4 . . 119.7 ?
    C5 C4 H4 . . 119.7 ?
    N3 C5 C4 . . 121.31(19) ?
    N3 C5 C6 . . 121.7(2) ?
    C6 C5 C4 . . 117.01(19) ?
    C5 C6 H6 . . 119.4 ?
    C7 C6 C5 . . 121.3(2) ?
    C7 C6 H6 . . 119.4 ?
    C2 C7 H7 . . 119.4 ?
    C6 C7 C2 . . 121.2(2) ?
    C6 C7 H7 . . 119.4 ?
    N3 C8 C9 . . 115.8(2) ?
    N3 C8 H8A . . 108.3 ?
    N3 C8 H8B . . 108.3 ?
    C9 C8 H8A . . 108.3 ?
    C9 C8 H8B . . 108.3 ?
    H8A C8 H8B . . 107.4 ?
    C8 C9 H9A . . 109.5 ?
    C8 C9 H9B . . 109.5 ?
    C8 C9 H9C . . 109.5 ?
    H9A C9 H9B . . 109.5 ?
    H9A C9 H9C . . 109.5 ?
    H9B C9 H9C . . 109.5 ?
    N3 C10 C11 . . 113.57(19) ?
    N3 C10 H10A . . 108.9 ?
    N3 C10 H10B . . 108.9 ?
    C11 C10 H10A . . 108.9 ?
    C11 C10 H10B . . 108.9 ?
    H10A C10 H10B . . 107.7 ?
    C10 C11 H11A . . 109.5 ?
    C10 C11 H11B . . 109.5 ?
    C10 C11 H11C . . 109.5 ?
    H11A C11 H11B . . 109.5 ?
    H11A C11 H11C . . 109.5 ?
    H11B C11 H11C . . 109.5 ?
    O3 C12 O4 . 3_565 124.6(2) ?
    O3 C12 C13 . . 117.19(19) ?
    O4 C12 C13 3_565 . 118.26(19) ?
    C14 C13 C12 . . 121.0(2) ?
    C14 C13 C18 . . 117.8(2) ?
    C18 C13 C12 . . 121.2(2) ?
    C15 C14 C13 . . 121.6(2) ?
    C15 C14 H14 . . 119.2 ?
    C13 C14 H14 . . 119.2 ?
    C14 C15 C16 . . 120.9(2) ?
    C14 C15 H15 . . 119.5 ?
    C16 C15 H15 . . 119.5 ?
    N4 C16 C15 . . 121.2(2) ?
    N4 C16 C17 . . 121.6(2) ?
    C15 C16 C17 . . 117.2(2) ?
    C16 C17 H17 . . 119.6 ?
    C18 C17 C16 . . 120.8(2) ?
    C18 C17 H17 . . 119.6 ?
    C13 C18 H18 . . 119.2 ?
    C17 C18 C13 . . 121.6(2) ?
    C17 C18 H18 . . 119.2 ?
    N4 C19 H19A . . 109.8 ?
    N4 C19 H19B . . 109.8 ?
    C20 C19 N4 . . 109.3(3) ?
    C20 C19 H19A . . 109.8 ?
    C20 C19 H19B . . 109.8 ?
    H19A C19 H19B . . 108.3 ?
    C19 C20 H20A . . 109.5 ?
    C19 C20 H20B . . 109.5 ?
    C19 C20 H20C . . 109.5 ?
    H20A C20 H20B . . 109.5 ?
    H20A C20 H20C . . 109.5 ?
    H20B C20 H20C . . 109.5 ?
    N4 C21 H21A . . 110.4 ?
    N4 C21 H21B . . 110.4 ?
    C22 C21 N4 . . 106.6(4) ?
    C22 C21 H21A . . 110.4 ?
    C22 C21 H21B . . 110.4 ?
    H21A C21 H21B . . 108.6 ?
    C21 C22 H22A . . 109.5 ?
    C21 C22 H22B . . 109.5 ?
    C21 C22 H22C . . 109.5 ?
    H22A C22 H22B . . 109.5 ?
    H22A C22 H22C . . 109.5 ?
    H22B C22 H22C . . 109.5 ?
    N1 C23 C24 . . 122.6(2) ?
    N1 C23 H23 . . 118.7 ?
    C24 C23 H23 . . 118.7 ?
    C23 C24 H24 . . 120.6 ?
    C25 C24 C23 . . 118.9(2) ?
    C25 C24 H24 . . 120.6 ?
    C24 C25 C26 . . 119.3(2) ?
    C24 C25 H25 . . 120.3 ?
    C26 C25 H25 . . 120.3 ?
    C25 C26 C28 . . 120.36(19) ?
    C27 C26 C25 . . 118.2(2) ?
    C27 C26 C28 . . 121.0(2) ?
    N1 C27 C26 . . 122.7(2) ?
    N1 C27 H27 . . 118.7 ?
    C26 C27 H27 . . 118.7 ?
    O5 C28 N2 . . 122.6(2) ?
    O5 C28 C26 . . 118.14(19) ?
    N2 C28 C26 . . 119.22(19) ?
    N2 C29 C30 . . 113.4(2) ?
    N2 C29 H29A . . 108.9 ?
    N2 C29 H29B . . 108.9 ?
    C30 C29 H29A . . 108.9 ?
    C30 C29 H29B . . 108.9 ?
    H29A C29 H29B . . 107.7 ?
    C29 C30 H30A . . 109.5 ?
    C29 C30 H30B . . 109.5 ?
    C29 C30 H30C . . 109.5 ?
    H30A C30 H30B . . 109.5 ?
    H30A C30 H30C . . 109.5 ?
    H30B C30 H30C . . 109.5 ?
    N2 C31 C32 . . 112.25(19) ?
    N2 C31 H31A . . 109.2 ?
    N2 C31 H31B . . 109.2 ?
    C32 C31 H31A . . 109.2 ?
    C32 C31 H31B . . 109.2 ?
    H31A C31 H31B . . 107.9 ?
    C31 C32 H32A . . 109.5 ?
    C31 C32 H32B . . 109.5 ?
    C31 C32 H32C . . 109.5 ?
    H32A C32 H32B . . 109.5 ?
    H32A C32 H32C . . 109.5 ?
    H32B C32 H32C . . 109.5 ?
loop_
    _geom_torsion_atom_site_label_1
    _geom_torsion_atom_site_label_2
    _geom_torsion_atom_site_label_3
    _geom_torsion_atom_site_label_4
    _geom_torsion_site_symmetry_1
    _geom_torsion_site_symmetry_2
    _geom_torsion_site_symmetry_3
    _geom_torsion_site_symmetry_4
    _geom_torsion
    _geom_torsion_publ_flag
    Co1 Co1 O1 C1 3_565 . . . 0.51(16) ?
    O2 Co1 O1 C1 . . . . 7.0(4) ?
    O3 Co1 O1 C1 . . . . 81.40(16) ?
    O4 Co1 O1 C1 . . . . -88.10(16) ?
    N1 Co1 O1 C1 . . . . 172.39(16) ?
    Co1 Co1 O2 C1 3_565 . . 3_565 -2.46(16) ?
    O1 Co1 O2 C1 . . . 3_565 -9.0(5) ?
    O3 Co1 O2 C1 . . . 3_565 -83.25(17) ?
    O4 Co1 O2 C1 . . . 3_565 86.23(17) ?
    N1 Co1 O2 C1 . . . 3_565 -174.45(17) ?
    Co1 Co1 O3 C12 3_565 . . . -0.78(17) ?
    O1 Co1 O3 C12 . . . . -86.04(18) ?
    O2 Co1 O3 C12 . . . . 83.71(18) ?
    O4 Co1 O3 C12 . . . . -1.4(5) ?
    N1 Co1 O3 C12 . . . . 176.65(18) ?
    Co1 Co1 O4 C12 3_565 . . 3_565 -0.42(16) ?
    O1 Co1 O4 C12 . . . 3_565 84.55(16) ?
    O2 Co1 O4 C12 . . . 3_565 -84.85(16) ?
    O3 Co1 O4 C12 . . . 3_565 0.2(5) ?
    N1 Co1 O4 C12 . . . 3_565 -177.84(16) ?
    O1 Co1 N1 C23 . . . . 148.47(16) ?
    O1 Co1 N1 C27 . . . . -37.35(16) ?
    O2 Co1 N1 C23 . . . . -34.21(17) ?
    O2 Co1 N1 C27 . . . . 139.96(16) ?
    O3 Co1 N1 C23 . . . . -123.39(16) ?
    O3 Co1 N1 C27 . . . . 50.79(16) ?
    O4 Co1 N1 C23 . . . . 56.26(17) ?
    O4 Co1 N1 C27 . . . . -129.56(16) ?
    Co1 O1 C1 O2 . . . 3_565 1.2(3) ?
    Co1 O1 C1 C2 . . . . -177.85(13) ?
    Co1 O3 C12 O4 . . . 3_565 1.4(3) ?
    Co1 O3 C12 C13 . . . . -178.13(14) ?
    Co1 N1 C23 C24 . . . . 175.15(16) ?
    C27 N1 C23 C24 . . . . 0.9(3) ?
    Co1 N1 C27 C26 . . . . -174.00(16) ?
    C23 N1 C27 C26 . . . . 0.3(3) ?
    C29 N2 C28 O5 . . . . 2.0(3) ?
    C29 N2 C28 C26 . . . . -177.65(19) ?
    C31 N2 C28 O5 . . . . -172.7(2) ?
    C31 N2 C28 C26 . . . . 7.6(3) ?
    C28 N2 C29 C30 . . . . 77.2(3) ?
    C31 N2 C29 C30 . . . . -107.8(2) ?
    C28 N2 C31 C32 . . . . -115.2(2) ?
    C29 N2 C31 C32 . . . . 70.2(3) ?
    C5 N3 C8 C9 . . . . -83.0(3) ?
    C10 N3 C8 C9 . . . . 85.4(2) ?
    C19 N4 C16 C15 . . . . -8.9(5) ?
    C19 N4 C16 C17 . . . . 170.2(3) ?
    C21 N4 C16 C15 . . . . 167.4(4) ?
    C21 N4 C16 C17 . . . . -13.4(6) ?
    C16 N4 C19 C20 . . . . 88.1(4) ?
    C21 N4 C19 C20 . . . . -88.3(4) ?
    O1 C1 C2 C3 . . . . 1.8(3) ?
    O1 C1 C2 C7 . . . . -179.3(2) ?
    O2 C1 C2 C3 3_565 . . . -177.3(2) ?
    O2 C1 C2 C7 3_565 . . . 1.5(3) ?
    C1 C2 C7 C6 . . . . -176.1(2) ?
    C3 C2 C7 C6 . . . . 2.8(3) ?
    C4 C3 C2 C1 . . . . 175.0(2) ?
    C4 C3 C2 C7 . . . . -3.9(3) ?
    C2 C3 C4 C5 . . . . 0.7(3) ?
    C3 C4 C5 N3 . . . . -176.9(2) ?
    C3 C4 C5 C6 . . . . 3.5(3) ?
    C4 C5 N3 C8 . . . . -175.4(2) ?
    C4 C5 N3 C10 . . . . 16.7(3) ?
    C6 C5 N3 C8 . . . . 4.2(3) ?
    C6 C5 N3 C10 . . . . -163.7(2) ?
    N3 C5 C6 C7 . . . . 175.8(2) ?
    C4 C5 C6 C7 . . . . -4.6(3) ?
    C5 C6 C7 C2 . . . . 1.5(3) ?
    C11 C10 N3 C5 . . . . 75.1(3) ?
    C11 C10 N3 C8 . . . . -93.3(2) ?
    O3 C12 C13 C14 . . . . 175.7(2) ?
    O3 C12 C13 C18 . . . . -3.0(3) ?
    O4 C12 C13 C14 3_565 . . . -3.9(3) ?
    O4 C12 C13 C18 3_565 . . . 177.4(2) ?
    C12 C13 C14 C15 . . . . -177.7(2) ?
    C18 C13 C14 C15 . . . . 1.0(4) ?
    C13 C14 C15 C16 . . . . -0.5(4) ?
    C14 C15 C16 N4 . . . . 178.3(3) ?
    C14 C15 C16 C17 . . . . -1.0(5) ?
    C18 C17 C16 N4 . . . . -177.2(3) ?
    C18 C17 C16 C15 . . . . 2.0(5) ?
    C17 C18 C13 C14 . . . . 0.0(4) ?
    C17 C18 C13 C12 . . . . 178.7(2) ?
    C13 C18 C17 C16 . . . . -1.6(4) ?
    C22 C21 N4 C16 . . . . 92.5(4) ?
    C22 C21 N4 C19 . . . . -91.1(4) ?
    N1 C23 C24 C25 . . . . -1.5(3) ?
    C23 C24 C25 C26 . . . . 0.9(3) ?
    C27 C26 C25 C24 . . . . 0.2(3) ?
    C28 C26 C25 C24 . . . . -172.4(2) ?
    C25 C26 C28 O5 . . . . 66.0(3) ?
    C25 C26 C28 N2 . . . . -114.4(2) ?
    C27 C26 C28 O5 . . . . -106.4(3) ?
    C27 C26 C28 N2 . . . . 73.2(3) ?
    N1 C27 C26 C25 . . . . -0.9(3) ?
    N1 C27 C26 C28 . . . . 171.70(19) ?
loop_
    _geom_hbond_atom_site_label_D
    _geom_hbond_atom_site_label_H
    _geom_hbond_atom_site_label_A
    _geom_hbond_site_symmetry_A
    _geom_hbond_distance_DH
    _geom_hbond_distance_HA
    _geom_hbond_distance_DA
    _geom_hbond_angle_DHA
    _geom_hbond_publ_flag
    C10 H10B O5 4_665 0.97 2.49 3.380(3) 153 yes
    C24 H24 O5 2_555 0.93 2.57 3.307(3) 136 yes
    C19 H19A Cg1 3_555 0.97 2.94 3.872(3) 162 yes
    C31 H31B Cg1 3_665 0.97 2.88 3.637(2) 136 yes
data_global
_journal_date_recd_electronic     2010-11-25
_journal_date_accepted     2010-11-30
_journal_name_full     'Acta Crystallographica, Section E'
_journal_year     2011
_journal_volume     67
_journal_issue      1
_journal_page_first     m28
_journal_page_last     m29
_journal_paper_category     QM
_journal_coeditor_code     XU5109
_publ_contact_author
;
Dr. Tuncer H\"okelek
Hacettepe University
Department of Physics
06800 Beytepe
Ankara
Turkey
;
_publ_contact_author_email     merzifon@hacettepe.edu.tr
_publ_contact_author_fax     '90(312)2352550'
_publ_contact_author_phone     '90(312)2977242'
_publ_section_title
;\
Tetrakis[\m-4-(diethylamino)benzoato-\k^2^<i>O</i>:<i>O</i>']bis[(<i>N</i>,\
<i>N</i>-diethylnicotinamide-\k<i>N</i>^1^)cobalt(II)]
;
loop_
    _publ_author_name
    _publ_author_address
    'H\"okelek, Tuncer'
;
Department of Physics
Hacettepe University
06800 Beytepe
Ankara
Turkey
;
    'Sa\(glam, Ertu\(grul Gazi'
;
Department of Chemistry
Ankara University
06100 Tando\(gan
Ankara
Turkey
;
    'Tercan, Bar\?i\,s'
;
Department of Physics
Karab\"uk University
78050 Karab\"uk
Turkey
;
    'Aybirdi, \"Ozg\"ur'
;
Department of Chemistry
Kafkas University
36100 Kars
Turkey
;
    'Necefo\(glu, Hacali'
;
Department of Chemistry
Kafkas University
36100 Kars
Turkey
;
