# Supplementary material for: Tetra­kis[μ-4-(diethyl­amino)­benzoato-κ2 O:O′]bis­[(N,N-diethyl­nicotinamide-κN 1)cobalt(II)]
Source: Acta Crystallogr Sect E Struct Rep Online. 2010 Dec 4;67(Pt 1):m28–9. doi: 10.1107/S160053681005004X (PMC3050165; doi:10.1107/S160053681005004X)
Supplement: Supplementary file 2 [file e-67-00m28-Isup2.hkl]

#
# h,k,l, Fc-squared, Fo-squared, sigma(Fo-squared) and status flag
#
data_I
_shelx_title ' o35 in P 21/n'
_shelx_refln_list_code          4
_shelx_F_calc_maximum      405.68
_exptl_crystal_F_000      1315.75
_reflns_d_resolution_high  0.7484
 
loop_
 _symmetry_equiv_pos_as_xyz
 'x, y, z'
 '-x+1/2, y+1/2, -z+1/2'
 '-x, -y, -z'
 'x-1/2, -y-1/2, z-1/2'
 
_cell_length_a    10.3518
_cell_length_b    13.4393
_cell_length_c    22.5105
_cell_angle_alpha  90.000
_cell_angle_beta   94.189
_cell_angle_gamma  90.000
 
_shelx_F_squared_multiplier     1.000
 
loop_
 _refln_index_h
 _refln_index_k
 _refln_index_l
 _refln_F_squared_calc
 _refln_F_squared_meas
 _refln_F_squared_sigma
 _refln_observed_status
   2   0   0     1439.83     2079.23     25.27 o
   4   0   0     2956.15     2689.44     36.90 o
   6   0   0     7244.86     7533.93     98.26 o
   8   0   0     2748.88     2693.57     56.11 o
  10   0   0      814.37      835.70     29.08 o
  12   0   0      361.15      327.63     28.81 o
   1   1   0     2189.79     2427.38     23.41 o
   2   1   0       45.81      123.80      2.92 o
   3   1   0      340.68      396.22      5.43 o
   4   1   0      688.06      702.21      8.44 o
   5   1   0     2919.53     3179.25     30.85 o
   6   1   0       36.28       71.55      3.19 o
   7   1   0     5020.73     4845.28     63.07 o
   8   1   0      289.51      313.35     12.28 o
   9   1   0      118.34       96.95      9.03 o
  10   1   0      137.74      118.39     10.08 o
  11   1   0     1560.68     1608.68     44.70 o
  12   1   0       57.50       54.99     13.53 o
  13   1   0        4.73        7.41     11.29 o
   0   2   0     1308.42     1188.45     16.57 o
   1   2   0     5479.94     6079.89     49.72 o
   2   2   0    19064.62    20603.15    203.49 o
   3   2   0      920.92      897.99     10.35 o
   4   2   0       17.86       46.45      2.62 o
   5   2   0      805.60      752.61      9.62 o
   6   2   0     1882.74     1668.64     21.31 o
   7   2   0      762.69      863.94     13.30 o
   8   2   0     1625.15     1556.39     27.12 o
   9   2   0       40.58       43.28      7.81 o
  10   2   0      440.16      448.38     16.23 o
  11   2   0       13.63       26.38     10.44 o
  12   2   0     1063.67     1089.94     32.98 o
  13   2   0       41.15       42.75     13.19 o
   1   3   0    25415.27    26422.17    204.61 o
   2   3   0       60.39      141.59      3.24 o
   3   3   0       14.74        6.85      2.65 o
   4   3   0      601.35      542.47      7.37 o
   5   3   0     2015.01     1612.25     17.49 o
   6   3   0      310.83      416.55     15.07 o
   7   3   0     6314.39     6265.34     67.22 o
   8   3   0      107.66       99.56      8.86 o
   9   3   0       20.61       21.71      6.96 o
  10   3   0       56.67       63.82      9.17 o
  11   3   0     2094.46     2035.75     45.20 o
  12   3   0      171.50      172.01     16.46 o
  13   3   0      728.23      850.19     30.92 o
   0   4   0     1954.12     2117.79     29.68 o
   1   4   0    10527.51    11423.53     89.74 o
   2   4   0      875.40      815.57      9.05 o
   3   4   0     1356.07     1518.05     16.48 o
   4   4   0      518.99      483.29     11.52 o
   5   4   0     1835.80     2070.16     28.10 o
   6   4   0     7608.20     7530.62     80.24 o
   7   4   0       12.25        5.28      5.11 o
   8   4   0     4536.52     4677.13     62.96 o
   9   4   0      118.64      106.01      9.39 o
  10   4   0      150.48      133.81     12.66 o
  11   4   0       13.44       -5.23      8.91 o
  12   4   0      881.11      926.61     32.94 o
  13   4   0      476.82      533.90     27.07 o
   1   5   0     2680.50     2253.56     23.04 o
   2   5   0      771.74      940.08     10.43 o
   3   5   0     7596.37     8861.79     81.09 o
   4   5   0      489.23      418.16      7.96 o
   5   5   0     1565.22     1395.67     16.18 o
   6   5   0     2956.77     2926.78     37.71 o
   7   5   0     5030.14     4954.41     66.79 o
   8   5   0       14.79        8.90      6.59 o
   9   5   0      811.08      843.01     20.34 o
  10   5   0        0.01        1.90      8.78 o
  11   5   0      531.39      548.64     24.81 o
  12   5   0       94.13      106.80     14.57 o
  13   5   0      385.66      469.45     30.30 o
   0   6   0    12937.29    13008.43    168.14 o
   1   6   0      886.52     1023.37     12.37 o
   2   6   0     8346.66     8485.48     74.47 o
   3   6   0        0.08       -1.45      2.65 o
   4   6   0     1095.98     1032.29     14.76 o
   5   6   0     1244.93     1457.05     19.23 o
   6   6   0      774.02      725.49     23.49 o
   7   6   0        4.26        8.41      4.11 o
   8   6   0       51.26       42.84      7.77 o
   9   6   0      816.47      859.50     20.49 o
  10   6   0      711.45      674.42     24.12 o
  11   6   0      105.54      127.57     16.94 o
  12   6   0      704.15      684.23     39.76 o
  13   6   0       11.84       24.45     27.71 o
   1   7   0     6247.90     6458.12     64.17 o
   2   7   0      229.42      197.45      7.24 o
   3   7   0     1502.01     1537.08     18.23 o
   4   7   0      388.32      391.84      9.77 o
   5   7   0     1122.16     1161.45     19.53 o
   6   7   0      375.66      361.39     11.54 o
   7   7   0     4883.72     4856.93     70.79 o
   8   7   0     2594.23     2517.24     39.26 o
   9   7   0      107.46       92.76     11.33 o
  10   7   0      173.25      226.57     16.73 o
  11   7   0       17.14       24.78     11.55 o
  12   7   0        7.89       -8.50     13.72 o
   0   8   0     4198.94     4045.74     56.53 o
   1   8   0      168.11      194.30      6.67 o
   2   8   0      942.19      819.90     13.35 o
   3   8   0      109.75      177.70      6.36 o
   4   8   0     4089.02     4053.25     43.42 o
   5   8   0       14.34       18.68      5.55 o
   6   8   0     1463.46     1473.11     24.82 o
   7   8   0     1608.05     1642.40     31.18 o
   8   8   0        2.36        6.14      7.70 o
   9   8   0       32.26       27.37     16.68 o
  10   8   0      129.95      163.49     51.34 o
  11   8   0        2.14       -2.64     16.45 o
  12   8   0      706.00      813.30    112.47 o
   1   9   0     1532.00     1434.33     19.91 o
   2   9   0      130.73      131.27      6.30 o
   3   9   0       71.56       99.49      6.55 o
   4   9   0      741.29      626.86     11.93 o
   5   9   0      889.81      919.28     18.81 o
   6   9   0     1260.10     1148.70     27.84 o
   7   9   0       15.58       22.65      9.26 o
   8   9   0      326.07      307.87     17.41 o
   9   9   0       30.20       40.75     24.45 o
  10   9   0      119.11      133.00     23.44 o
  11   9   0     1011.68     1025.50     49.52 o
   0  10   0      289.65      261.09     17.14 o
   1  10   0        3.55        9.25      4.65 o
   2  10   0      210.17      246.27      9.56 o
   3  10   0      141.60      148.63      8.21 o
   4  10   0      508.40      449.18     17.84 o
   5  10   0       74.01       49.42      7.09 o
   6  10   0     3739.58     3468.95     55.38 o
   7  10   0       63.16       94.27     11.65 o
   8  10   0      555.62      671.99     27.95 o
   9  10   0       13.24       -5.11     17.11 o
  10  10   0       15.61        2.53     21.19 o
  11  10   0       73.82       53.10     21.81 o
   1  11   0     1723.26     1635.38     26.28 o
   2  11   0        1.07       -0.68      5.54 o
   3  11   0      594.83      551.59     16.32 o
   4  11   0      135.31      124.19     10.08 o
   5  11   0     5189.13     5123.86     86.02 o
   6  11   0       69.37       53.33      8.97 o
   7  11   0     1039.03     1044.86     31.05 o
   8  11   0      251.34      262.22     26.92 o
   9  11   0      209.59      212.75     53.79 o
  10  11   0      163.50      155.56     24.76 o
   0  12   0      252.73      263.31     15.49 o
   1  12   0      361.22      395.43     14.53 o
   2  12   0      887.62      910.41     24.92 o
   3  12   0      564.53      585.11     19.98 o
   4  12   0       21.99       32.52      8.11 o
   5  12   0        8.01       12.25     12.23 o
   6  12   0      416.81      478.01     25.73 o
   7  12   0      537.42      609.81     36.02 o
   8  12   0       37.51       10.32     16.83 o
   9  12   0        1.24      -17.61     17.61 o
  10  12   0      293.51      285.18     35.04 o
   1  13   0      179.72      217.59     14.59 o
   2  13   0       38.67       40.10     10.33 o
   3  13   0        6.13       12.91     13.82 o
   4  13   0        0.36       -3.89     34.23 o
   5  13   0     1608.59     1579.41     84.76 o
   6  13   0      237.80      202.11     39.12 o
   7  13   0      117.47      105.95     34.23 o
   8  13   0       33.90        4.45     18.37 o
   9  13   0       25.59       -0.59     20.37 o
   0  14   0     1967.52     2022.14     72.53 o
   1  14   0       82.85      113.79     13.39 o
   2  14   0      986.95      987.21     28.35 o
   3  14   0     1229.52     1214.91    103.50 o
   4  14   0     1338.05     1173.56     76.61 o
   5  14   0      131.55      146.69     37.49 o
   6  14   0      672.77      684.57     65.20 o
   7  14   0      289.22      311.32     50.53 o
   8  14   0      150.08      115.73     42.38 o
   1  15   0      980.88      989.36     58.01 o
   2  15   0       10.58       21.19     20.75 o
   3  15   0        6.54       16.30     19.59 o
   4  15   0        0.86       26.08     32.60 o
   5  15   0       14.29        8.15     30.97 o
   6  15   0      332.00      418.89     57.05 o
   7  15   0      185.18      159.73     42.38 o
   0  16   0      224.53      293.39     47.27 o
   1  16   0      198.06      222.24     31.78 o
   2  16   0      215.82      197.26     28.74 o
   3  16   0        3.80       26.89     22.96 o
   4  16   0      543.65      524.74     43.19 o
   5  16   0        5.74       -8.15     34.23 o
   6  16   0      544.30      559.07     65.20 o
   1  17   0      766.20      732.33     52.16 o
   2  17   0       15.89       35.32     25.76 o
   3  17   0      132.96      125.94     35.86 o
   4  17   0      353.20      302.05     35.96 o
 -13   0   1       82.39       60.21     19.49 o
 -11   0   1      191.50      182.25     21.30 o
  -9   0   1     1689.82     1766.46     43.21 o
  -7   0   1     5385.19     5482.61     83.95 o
  -5   0   1     1206.33     1100.15     19.55 o
  -3   0   1     2063.83     2304.98     44.23 o
  -1   0   1    25490.84    27220.30    554.66 o
   1   0   1    11152.45    11543.24    322.73 o
   3   0   1      417.36      430.11     13.88 o
   5   0   1      239.38       98.52      8.12 o
   7   0   1     2931.13     2848.50     57.00 o
   9   0   1       72.26       84.55     12.16 o
  11   0   1     2490.21     2470.35     73.18 o
  13   0   1      151.15      194.31     25.28 o
 -13   1   1      126.31      164.24     16.79 o
 -12   1   1     1437.99     1504.79     44.60 o
 -11   1   1        0.02       -0.36      9.56 o
 -10   1   1     1110.38     1076.57     23.37 o
  -9   1   1      137.10      169.15     10.35 o
  -8   1   1     2059.72     1994.39     32.00 o
  -7   1   1        4.84       -0.39      3.19 o
  -6   1   1     6236.74     5906.95     58.90 o
  -5   1   1     3503.12     3269.79     32.17 o
  -4   1   1     1013.28     1090.50     12.61 o
  -3   1   1    24021.93    23651.87    249.94 o
  -2   1   1    16410.21    15703.60    146.51 o
  -1   1   1        6.76       18.85      1.90 o
   0   1   1    29039.65    28906.89    288.28 o
   1   1   1      373.19      304.21      7.29 o
   2   1   1      116.96      136.35      2.65 o
   3   1   1      418.16      457.81      6.23 o
   4   1   1      409.54      286.92      5.70 o
   5   1   1     3343.14     3584.72     42.47 o
   6   1   1     6689.27     6712.22     84.17 o
   7   1   1      182.12      179.25     10.81 o
   8   1   1      117.79      139.03      9.17 o
   9   1   1       35.57       18.68      8.75 o
  10   1   1     1514.34     1510.09     28.77 o
  11   1   1        0.30       -9.09      9.09 o
  12   1   1      155.18      160.09     15.64 o
  13   1   1       26.52       20.31     12.06 o
 -13   2   1      791.84      842.11     30.15 o
 -12   2   1      510.21      618.64     25.42 o
 -11   2   1     1453.91     1500.24     37.48 o
 -10   2   1       16.26       14.70      7.47 o
  -9   2   1       50.46       36.41      7.89 o
  -8   2   1       40.51       20.10      6.66 o
  -7   2   1     5434.44     5170.78     52.73 o
  -6   2   1      225.71      168.47      5.39 o
  -5   2   1      814.35      718.22     12.61 o
  -4   2   1     1204.87     1361.62     15.92 o
  -3   2   1     7309.93     8161.73     75.10 o
  -2   2   1       49.67       54.89      2.97 o
  -1   2   1    28130.51    27867.36    223.77 o
   0   2   1      115.72       78.86      1.84 o
   1   2   1    13132.03    12833.27    103.59 o
   2   2   1     1780.47     1637.08     18.12 o
   3   2   1      908.19      903.19     14.16 o
   4   2   1     1420.83     1088.41     13.09 o
   5   2   1       91.74       95.15      3.49 o
   6   2   1     3909.72     3880.63     50.98 o
   7   2   1     4269.01     4223.81     55.94 o
   8   2   1       35.11       42.88      7.29 o
   9   2   1      119.77      104.14      9.08 o
  10   2   1       77.23       85.84     10.21 o
  11   2   1      501.17      522.26     23.81 o
  12   2   1      158.16      162.54     16.08 o
  13   2   1      122.75      136.80     16.43 o
 -13   3   1        1.24       -5.03     18.79 o
 -12   3   1      523.13      475.84     23.79 o
 -11   3   1      111.38      132.74     14.82 o
 -10   3   1       51.92       48.93      9.03 o
  -9   3   1     1747.04     1784.77     30.91 o
  -8   3   1     5309.04     5194.06     68.52 o
  -7   3   1      108.30       90.98      4.30 o
  -6   3   1     1207.65     1321.51     16.59 o
  -5   3   1      824.81      834.68     11.56 o
  -4   3   1       64.05       59.21      3.74 o
  -3   3   1     3474.91     3860.87     36.62 o
  -2   3   1     6998.17     6859.95     56.85 o
  -1   3   1    15253.71    15250.18    118.75 o
   0   3   1     8790.00     9015.14     74.18 o
   1   3   1     1988.07     2513.92     22.78 o
   2   3   1     1634.08     1508.68     13.98 o
   3   3   1      153.96      174.77      4.34 o
   4   3   1     1947.55     1688.97     20.10 o
   5   3   1       42.05       38.31      3.38 o
   6   3   1     6794.29     6397.02     72.83 o
   7   3   1      244.24      166.55      9.17 o
   8   3   1     1349.32     1226.98     23.43 o
   9   3   1       29.34       15.94      7.49 o
  10   3   1     2029.11     2138.66     36.43 o
  11   3   1       10.94       17.46     11.53 o
  12   3   1      675.48      648.19     28.31 o
  13   3   1       10.09       23.88     12.41 o
 -13   4   1     1700.06     1737.09     75.58 o
 -12   4   1       68.47       74.55     15.76 o
 -11   4   1      580.56      629.91     24.19 o
 -10   4   1      271.29      264.95     13.49 o
  -9   4   1      292.75      280.66     12.79 o
  -8   4   1      741.31      715.49     17.61 o
  -7   4   1     7487.23     7465.42     89.20 o
  -6   4   1      450.44      422.26      7.76 o
  -5   4   1      348.40      342.86     11.55 o
  -4   4   1     2074.38     2436.11     28.30 o
  -3   4   1       11.24        0.69      2.47 o
  -2   4   1      119.55      177.45      4.26 o
  -1   4   1    48317.23    49340.10    417.66 o
   0   4   1      216.71      269.20      4.28 o
   1   4   1      239.92      236.41      3.96 o
   2   4   1      202.30      164.70      3.71 o
   3   4   1     9157.58     9474.38     82.08 o
   4   4   1      328.39      414.15      7.79 o
   5   4   1     7513.12     8083.88     89.94 o
   6   4   1      629.15      776.12     19.71 o
   7   4   1     3886.99     3955.53     53.50 o
   8   4   1      846.90      825.43     18.77 o
   9   4   1     1192.54     1163.81     23.80 o
  10   4   1        3.24       -6.90      7.63 o
  11   4   1     1147.73     1289.73     34.97 o
  12   4   1      118.32       94.24     13.94 o
  13   4   1      440.63      417.10     24.35 o
 -13   5   1        1.18      -10.55     14.05 o
 -12   5   1     1116.24     1189.28     35.00 o
 -11   5   1      192.21      188.42     15.85 o
 -10   5   1       17.05        6.89      8.35 o
  -9   5   1      244.70      258.48     12.66 o
  -8   5   1     1647.06     1611.21     28.23 o
  -7   5   1       91.50      110.86      7.36 o
  -6   5   1     1756.77     1688.22     19.64 o
  -5   5   1      203.81      171.06      7.27 o
  -4   5   1      547.10      563.27     11.10 o
  -3   5   1      637.38      655.05      9.48 o
  -2   5   1     7041.16     7216.50     66.36 o
  -1   5   1     4763.08     4899.44     41.87 o
   0   5   1     4731.94     4375.30     37.79 o
   1   5   1      103.07      163.85      3.70 o
   2   5   1     4515.39     4165.31     39.27 o
   3   5   1      155.01      189.61      4.78 o
   4   5   1      170.32      169.05      6.04 o
   5   5   1     1283.16     1423.51     19.42 o
   6   5   1     2855.65     2987.53     38.14 o
   7   5   1      624.04      581.52     14.27 o
   8   5   1     2025.72     2019.93     32.96 o
   9   5   1      125.28      117.29     10.81 o
  10   5   1       67.28       68.09     11.71 o
  11   5   1       45.83       34.32     11.41 o
  12   5   1      157.69      187.12     17.08 o
  13   5   1       89.19      153.30     17.61 o
 -13   6   1      267.99      270.98     24.70 o
 -12   6   1      196.60      226.90     18.45 o
 -11   6   1       45.39       51.44     12.24 o
 -10   6   1      233.77      227.67     16.27 o
  -9   6   1     1082.54     1130.41     23.99 o
  -8   6   1      129.92      133.54      9.92 o
  -7   6   1     2746.66     2756.01     36.99 o
  -6   6   1        2.35       -0.59      3.74 o
  -5   6   1      759.78      729.68     14.01 o
  -4   6   1     1164.30     1311.54     19.44 o
  -3   6   1     1313.79     1427.36     23.16 o
  -2   6   1     4457.89     4433.91     42.81 o
  -1   6   1     6349.37     6443.80     63.41 o
   0   6   1     3611.56     3552.01     34.82 o
   1   6   1    13480.98    14135.76    127.36 o
   2   6   1     4042.84     4511.27     41.14 o
   3   6   1     1128.56     1259.84     14.85 o
   4   6   1      373.04      364.93      9.36 o
   5   6   1     4678.67     4227.34     47.49 o
   6   6   1      218.40      205.54      7.68 o
   7   6   1     1687.07     1622.14     27.65 o
   8   6   1     1136.02     1108.17     24.99 o
   9   6   1      235.10      258.45     12.89 o
  10   6   1       22.75       29.88     10.89 o
  11   6   1      606.47      639.63     25.66 o
  12   6   1      319.29      379.50     29.25 o
 -12   7   1      262.23      283.44     23.99 o
 -11   7   1       14.74       16.77     11.37 o
 -10   7   1      353.68      275.25     17.96 o
  -9   7   1       65.62       49.51      8.85 o
  -8   7   1       44.75       35.43      6.67 o
  -7   7   1      237.28      245.47     12.64 o
  -6   7   1     5550.45     5553.39     71.01 o
  -5   7   1      172.67      141.12      7.70 o
  -4   7   1      300.13      383.83      9.14 o
  -3   7   1     1119.44     1056.65     13.98 o
  -2   7   1    11892.85    11774.94    120.00 o
  -1   7   1      966.79     1067.97     14.34 o
   0   7   1     9971.59     9621.01     89.09 o
   1   7   1      205.46      272.69      6.49 o
   2   7   1        5.77       14.19      2.76 o
   3   7   1      132.38      131.20      4.52 o
   4   7   1     3296.11     3108.98     38.56 o
   5   7   1      330.13      358.62      9.95 o
   6   7   1     2727.12     2555.69     40.81 o
   7   7   1      479.68      519.20     19.56 o
   8   7   1      301.22      268.32     13.49 o
   9   7   1       68.44       68.74     10.54 o
  10   7   1     1597.16     1559.71     46.38 o
  11   7   1       66.39       38.32     14.41 o
  12   7   1     1261.25     1504.69     48.58 o
 -12   8   1       47.89       64.38     21.90 o
 -11   8   1      661.39      717.67     43.75 o
 -10   8   1       11.35        7.65     14.85 o
  -9   8   1       34.57        6.64     12.16 o
  -8   8   1       73.26       83.74     10.10 o
  -7   8   1       33.15       37.61      8.16 o
  -6   8   1     4635.03     4630.87     60.99 o
  -5   8   1      639.25      569.28     13.58 o
  -4   8   1      250.21      239.98      7.74 o
  -3   8   1     3134.38     3163.82     37.06 o
  -2   8   1      167.40      259.26      7.84 o
  -1   8   1     2370.86     2241.44     27.15 o
   0   8   1       95.40      134.31      4.66 o
   1   8   1      190.53      122.32      5.16 o
   2   8   1     1503.66     1629.91     20.15 o
   3   8   1      582.51      633.21      9.55 o
   4   8   1     2199.89     2304.10     27.21 o
   5   8   1     3818.61     3794.98     50.43 o
   6   8   1      577.27      529.42     15.83 o
   7   8   1       30.60       38.19      7.94 o
   8   8   1       31.47        7.10      9.73 o
   9   8   1      147.57      126.75     20.65 o
  10   8   1      214.95      181.61     19.26 o
  11   8   1      143.84      143.49     18.63 o
  12   8   1        3.14        5.09     15.00 o
 -11   9   1       48.84       47.27     19.59 o
 -10   9   1       22.92       11.63     16.45 o
  -9   9   1       14.67       17.35     16.01 o
  -8   9   1     1061.80     1052.70     28.60 o
  -7   9   1       76.27       66.81     10.58 o
  -6   9   1     4289.70     4346.54     67.02 o
  -5   9   1        5.56        4.32      5.21 o
  -4   9   1       47.35       33.38      4.92 o
  -3   9   1      114.45      112.95      6.43 o
  -2   9   1     2304.61     2243.75     28.21 o
  -1   9   1      344.60      360.42      8.73 o
   0   9   1     1656.27     1639.79     19.28 o
   1   9   1        2.64        8.80      3.70 o
   2   9   1      251.84      273.01      8.78 o
   3   9   1      143.95      155.70      7.16 o
   4   9   1        5.65        0.71      5.06 o
   5   9   1     1109.42     1029.43     20.27 o
   6   9   1     3096.92     2962.36     53.68 o
   7   9   1        8.09       -2.82      9.18 o
   8   9   1       20.36       10.54     11.63 o
   9   9   1       12.79       40.42     17.17 o
  10   9   1      297.68      337.29     30.53 o
  11   9   1      288.61      282.85     30.53 o
 -11  10   1      662.48      714.67     45.51 o
 -10  10   1        0.24       -5.11     17.17 o
  -9  10   1      467.01      538.80     47.27 o
  -8  10   1        4.35        3.94     11.94 o
  -7  10   1      520.46      518.27     18.29 o
  -6  10   1      453.40      487.75     16.98 o
  -5  10   1     3418.75     3619.20     50.73 o
  -4  10   1       42.15       56.26      7.20 o
  -3  10   1     1003.33      969.13     30.85 o
  -2  10   1        1.96        6.24      4.63 o
  -1  10   1      230.46      236.52     10.70 o
   0  10   1       29.05       26.79      4.67 o
   1  10   1       23.17       26.99      5.43 o
   2  10   1        0.87        1.22      4.79 o
   3  10   1      208.89      194.07      9.60 o
   4  10   1        1.54        5.67      6.69 o
   5  10   1     3610.22     3596.27     56.13 o
   6  10   1     1906.81     1885.23     41.01 o
   7  10   1        7.47        6.44      9.64 o
   8  10   1        0.99       -6.78     14.37 o
   9  10   1       53.64       64.31     18.78 o
  10  10   1       16.31       -4.67     17.17 o
  11  10   1     1387.30     1461.16     83.94 o
 -10  11   1       20.27       27.71     32.60 o
  -9  11   1      156.13      181.12     25.46 o
  -8  11   1      639.41      655.78     59.49 o
  -7  11   1       22.36       23.47     10.10 o
  -6  11   1      426.35      383.70     16.66 o
  -5  11   1        1.40       16.18      7.49 o
  -4  11   1       21.86        7.56      7.11 o
  -3  11   1      286.32      329.50     11.77 o
  -2  11   1      168.41      164.24     10.03 o
  -1  11   1     1504.12     1504.01     24.92 o
   0  11   1      503.42      560.13     16.76 o
   1  11   1      248.70      255.37     11.04 o
   2  11   1      573.06      548.77     23.91 o
   3  11   1      968.20      894.65     20.70 o
   4  11   1      594.62      698.14     18.87 o
   5  11   1       56.76       33.76      8.05 o
   6  11   1     2541.24     2764.60     47.52 o
   7  11   1      181.42      123.60     13.18 o
   8  11   1      202.67      211.18     25.28 o
   9  11   1      163.51      202.35     26.43 o
  10  11   1      658.78      798.04     64.38 o
 -10  12   1        0.90       -5.37     19.56 o
  -9  12   1      936.98      815.40     51.34 o
  -8  12   1      110.98       93.83     22.00 o
  -7  12   1     1299.45     1354.55     39.47 o
  -6  12   1     1106.99     1084.40     63.57 o
  -5  12   1      333.81      382.81     18.64 o
  -4  12   1      109.87      147.12     12.49 o
  -3  12   1       43.24       66.49     10.57 o
  -2  12   1      745.40      776.42     21.25 o
  -1  12   1     1243.12     1269.75     25.19 o
   0  12   1        9.92        2.87      6.01 o
   1  12   1     2165.18     2067.79     57.97 o
   2  12   1      468.76      431.32     17.75 o
   3  12   1      371.16      343.95     14.26 o
   4  12   1     1028.57      942.26     26.33 o
   5  12   1     2629.46     2537.19     56.62 o
   6  12   1      511.00      510.55     20.97 o
   7  12   1       71.16       90.03     34.23 o
   8  12   1       19.29       14.83     16.83 o
   9  12   1        1.81      -16.83     16.83 o
  10  12   1        0.90       13.81     19.49 o
  -9  13   1        1.01       -5.19     23.63 o
  -8  13   1       15.65       24.45     34.23 o
  -7  13   1       96.92       44.01     30.97 o
  -6  13   1     1304.97     1181.71     73.35 o
  -5  13   1       36.58       -1.63     26.08 o
  -4  13   1      153.93      217.44     22.61 o
  -3  13   1       72.86       84.82     13.09 o
  -2  13   1     4103.33     4122.09     72.24 o
  -1  13   1      117.40      138.81     12.77 o
   0  13   1      618.17      673.98     21.27 o
   1  13   1      784.51      789.54     21.94 o
   2  13   1        5.35       13.88      8.55 o
   3  13   1       49.88       65.39     12.91 o
   4  13   1     1131.82     1098.19     46.41 o
   5  13   1      103.20       90.27     19.56 o
   6  13   1      163.59      111.71     20.36 o
   7  13   1      173.05      160.76     23.81 o
   8  13   1       36.98       16.96     23.63 o
   9  13   1        1.17      -19.36     29.34 o
  -8  14   1      530.63      490.61     61.94 o
  -7  14   1      429.91      343.92     50.53 o
  -6  14   1      106.56       13.04     30.97 o
  -5  14   1       59.17       55.42     34.23 o
  -4  14   1        5.49      -24.45     24.45 o
  -3  14   1      121.53      142.96     14.03 o
  -2  14   1       74.28       86.03     17.64 o
  -1  14   1     2097.67     2047.61     64.46 o
   0  14   1      145.77      172.77     28.47 o
   1  14   1     2071.16     2105.82     66.60 o
   2  14   1      138.89      143.72     25.42 o
   3  14   1      491.69      472.68     52.16 o
   4  14   1      334.26      304.80     47.27 o
   5  14   1     1815.33     1716.33     92.91 o
   6  14   1      140.86      127.14     37.49 o
   7  14   1      170.71      205.37     42.38 o
   8  14   1       21.70       -9.78     32.60 o
  -7  15   1        0.15       50.53     35.86 o
  -6  15   1      278.73      280.35     48.90 o
  -5  15   1       54.21       32.60     32.60 o
  -4  15   1        0.40       43.74     21.30 o
  -3  15   1       60.27       76.73     22.28 o
  -2  15   1     1751.36     1772.56     65.66 o
  -1  15   1      203.57      228.48     21.17 o
   0  15   1      376.36      317.46     29.11 o
   1  15   1      155.23      119.38     24.12 o
   2  15   1      295.62      231.33     37.49 o
   3  15   1      873.48      833.26     48.08 o
   5  15   1      141.51      198.85     42.38 o
   6  15   1      430.34      295.02     48.90 o
   7  15   1      183.62      179.29     45.64 o
  -6  16   1      273.18      262.42     50.53 o
  -5  16   1      224.78      265.57     45.64 o
  -4  16   1       99.90       69.12     25.28 o
  -3  16   1      232.99      204.95     30.53 o
  -2  16   1       26.89       67.85     24.60 o
  -1  16   1      448.20      435.64     49.71 o
   0  16   1      543.58      510.28     40.29 o
   1  16   1     1066.21     1197.07     57.04 o
   2  16   1       76.12       76.06     24.12 o
   3  16   1       50.17       27.46     41.56 o
   4  16   1      149.02      172.29     47.27 o
   5  16   1      208.51      226.56     45.64 o
   6  16   1      105.46      226.56     47.27 o
  -4  17   1       79.56       41.74     26.21 o
  -3  17   1        1.94      -21.30     21.30 o
  -2  17   1      256.98      210.20     31.30 o
  -1  17   1       58.91       20.37     23.05 o
   0  17   1      334.28      299.59     35.73 o
   1  17   1        3.79        8.15     24.20 o
   2  17   1      159.32      140.93     28.74 o
   3  17   1      126.15       97.40     28.08 o
   4  17   1      635.71      692.65     74.98 o
 -12   0   2     1552.34     1503.52     54.66 o
 -10   0   2     3296.63     3135.49     98.61 o
  -8   0   2     5667.20     5653.48    157.33 o
  -6   0   2     3664.71     4030.56     62.88 o
  -4   0   2     2690.65     2381.57     39.35 o
  -2   0   2      160.42      127.05      4.79 o
   0   0   2    17308.86    19077.27    304.19 o
   2   0   2      654.00      675.77     18.99 o
   4   0   2     2092.67     2101.55     33.46 o
   6   0   2     3613.47     3702.86     75.52 o
   8   0   2        2.24        0.39      8.12 o
  10   0   2     2009.94     2224.53     52.58 o
  12   0   2        7.33        2.02     14.37 o
 -13   1   2      819.26      864.76     51.31 o
 -12   1   2      460.50      424.81     22.82 o
 -11   1   2       79.62       91.55     12.58 o
 -10   1   2      328.14      297.16     14.38 o
  -9   1   2      520.94      519.69     15.40 o
  -8   1   2      253.48      250.78     11.29 o
  -7   1   2      937.17      898.65     16.48 o
  -6   1   2       17.68       24.43      3.88 o
  -5   1   2     1358.22     1557.04     19.73 o
  -4   1   2      153.85      155.30      4.68 o
  -3   1   2      100.79      141.29      4.09 o
  -2   1   2    20860.87    19675.72    194.27 o
  -1   1   2    30737.08    31114.89    273.94 o
   0   1   2       63.59      134.84      3.60 o
   1   1   2      311.09      337.17      7.27 o
   2   1   2     1548.98     1469.45     28.23 o
   3   1   2     3149.90     2938.46     30.83 o
   4   1   2        0.03       62.70      3.48 o
   5   1   2     2356.36     2426.37     30.26 o
   6   1   2     1802.92     1895.58     28.30 o
   7   1   2     2447.71     2378.12     42.40 o
   8   1   2      125.57      122.43      8.62 o
   9   1   2      312.92      290.96     12.59 o
  10   1   2       16.24       19.36      7.68 o
  11   1   2      192.02      218.45     16.46 o
  12   1   2      171.38      155.68     16.08 o
  13   1   2      718.35      662.16     29.88 o
 -13   2   2        8.42       13.63     14.14 o
 -12   2   2      336.18      410.54     22.13 o
 -11   2   2      136.45      121.40     13.82 o
 -10   2   2      143.38      124.60     10.51 o
  -9   2   2      793.75      715.17     18.27 o
  -8   2   2     6574.84     6439.00     82.38 o
  -7   2   2      171.86      209.09      7.15 o
  -6   2   2     3146.76     2903.71     33.79 o
  -5   2   2     1224.73     1148.27     18.81 o
  -4   2   2      303.04      311.50      6.73 o
  -3   2   2     4867.32     5573.81     54.33 o
  -2   2   2    12027.68    12092.12    108.12 o
  -1   2   2     1605.19     1863.49     18.26 o
   0   2   2    31628.10    32646.67    291.77 o
   1   2   2       41.51       38.27      1.97 o
   2   2   2     2054.80     2011.49     25.43 o
   3   2   2     1158.92     1223.46     17.03 o
   4   2   2     3375.03     3351.85     39.10 o
   5   2   2     5424.94     6495.97     73.00 o
   6   2   2     4687.34     4565.41     58.73 o
   7   2   2      749.46      911.19     18.30 o
   8   2   2        5.86        8.38      6.41 o
   9   2   2        4.03        1.33      6.72 o
  10   2   2     1966.10     1888.38     33.39 o
  11   2   2       92.77       75.63     12.53 o
  12   2   2       43.81       74.25     13.10 o
  13   2   2      208.35      243.06     19.73 o
 -13   3   2      573.77      608.00     33.19 o
 -12   3   2       11.84       10.26     11.09 o
 -11   3   2     1180.29     1149.06     32.12 o
 -10   3   2       23.02       22.37      7.88 o
  -9   3   2      188.62      197.83     11.29 o
  -8   3   2      158.54      186.99     11.11 o
  -7   3   2     3976.95     3807.57     43.53 o
  -6   3   2      516.93      509.09     10.11 o
  -5   3   2     1684.66     1803.19     31.83 o
  -4   3   2      969.60     1017.72     14.19 o
  -3   3   2       22.90        6.49      2.47 o
  -2   3   2        6.52        6.75      2.12 o
  -1   3   2    14089.10    14131.46    125.78 o
   0   3   2     6330.98     6204.45     56.77 o
   1   3   2      190.43      228.57      4.33 o
   2   3   2     5328.11     5746.44     52.44 o
   3   3   2      386.51      424.26      6.15 o
   4   3   2      101.43      124.31      6.67 o
   5   3   2     4316.53     3801.27     45.08 o
   6   3   2     1479.37     1512.11     24.17 o
   7   3   2     1875.34     1812.63     28.91 o
   8   3   2      224.90      224.32     11.12 o
   9   3   2     1208.54     1253.75     24.52 o
  10   3   2       84.47       90.06      9.84 o
  11   3   2     1885.07     1874.71     43.57 o
  12   3   2       44.95       61.94     13.04 o
  13   3   2       10.75       15.40     12.09 o
 -13   4   2       11.40       28.55     15.46 o
 -12   4   2      454.08      480.99     24.61 o
 -11   4   2       40.91       27.02     11.15 o
 -10   4   2       41.62       42.03      8.81 o
  -9   4   2       60.69       59.05      8.48 o
  -8   4   2      136.93      141.48      9.63 o
  -7   4   2        7.02        6.58      4.33 o
  -6   4   2      891.57      833.47     16.63 o
  -5   4   2      287.33      341.89      8.57 o
  -4   4   2     1683.83     2065.41     26.13 o
  -3   4   2     1707.92     1581.65     17.26 o
  -2   4   2       70.50       44.50      2.58 o
  -1   4   2    16240.99    17362.93    135.77 o
   0   4   2      451.19      690.87      7.50 o
   1   4   2      368.06      271.97      7.55 o
   2   4   2       72.14       52.16      2.91 o
   3   4   2     1480.58     1900.22     24.51 o
   4   4   2      897.06      758.78     10.02 o
   5   4   2      267.38      238.86      8.19 o
   6   4   2     1642.14     1560.30     25.11 o
   7   4   2      327.64      336.51     11.99 o
   8   4   2      139.27      174.12     12.27 o
   9   4   2       93.35      106.41     10.03 o
  10   4   2      163.31      147.65     11.15 o
  11   4   2       27.00       14.82     10.78 o
  12   4   2      689.27      775.25     32.00 o
  13   4   2      260.39      194.27     18.27 o
 -13   5   2     1194.28     1273.09     44.05 o
 -12   5   2      109.33      205.64     25.04 o
 -11   5   2       10.62       15.33     10.33 o
 -10   5   2        0.36       -8.11      8.11 o
  -9   5   2     2618.25     2569.75     47.02 o
  -8   5   2     1736.28     1764.98     45.44 o
  -7   5   2    12298.81    12139.91    134.80 o
  -6   5   2      486.71      523.53     15.42 o
  -5   5   2      546.25      433.48      9.93 o
  -4   5   2     2223.80     2203.66     30.86 o
  -3   5   2     5005.68     5172.95     51.85 o
  -2   5   2     1377.66     1309.30     13.00 o
  -1   5   2    12042.36    12371.88     94.28 o
   0   5   2       37.03       28.84      2.21 o
   1   5   2      492.32      434.42      5.95 o
   2   5   2     1861.71     2047.23     23.33 o
   3   5   2       15.59       51.94      3.63 o
   4   5   2     4427.24     4430.51     45.30 o
   5   5   2     2274.46     2277.05     27.08 o
   6   5   2        4.72        7.23      5.04 o
   7   5   2      769.34      845.98     20.14 o
   8   5   2        1.54        1.22      6.59 o
   9   5   2      620.76      598.04     17.25 o
  10   5   2      334.04      272.29     17.25 o
  11   5   2      420.16      400.11     23.29 o
  12   5   2       18.49       24.11     11.65 o
  13   5   2      285.29      360.74     23.53 o
 -13   6   2        0.35        1.77     15.29 o
 -12   6   2      806.49      783.67     37.96 o
 -11   6   2       68.19       73.09     13.00 o
 -10   6   2       24.62       25.97      9.09 o
  -9   6   2      792.78      820.59     20.16 o
  -8   6   2     2927.73     2927.35     43.76 o
  -7   6   2     1563.77     1647.89     25.31 o
  -6   6   2     2791.18     2604.93     71.88 o
  -5   6   2      495.61      510.62     12.35 o
  -4   6   2     1391.57     1439.02     20.84 o
  -3   6   2      401.91      419.97      8.03 o
  -2   6   2    15504.90    15782.44    158.57 o
  -1   6   2    13481.96    14699.55    121.11 o
   0   6   2    15796.23    16207.26    146.75 o
   1   6   2      253.64      400.79      6.47 o
   2   6   2      478.43      557.75      8.72 o
   3   6   2      950.52      892.81     12.32 o
   4   6   2     1951.04     1862.61     24.69 o
   5   6   2       91.79      115.68      5.26 o
   6   6   2     2203.05     2125.02     30.14 o
   7   6   2       28.48       16.45      6.42 o
   8   6   2       34.43       44.15      6.96 o
   9   6   2      451.75      465.85     20.67 o
  10   6   2      859.11      944.35     28.85 o
  11   6   2        1.60       -6.59     11.29 o
  12   6   2      176.25      203.62     19.73 o
 -12   7   2       99.72       79.90     17.36 o
 -11   7   2      504.40      562.50     25.41 o
 -10   7   2       37.29       31.14     11.05 o
  -9   7   2      116.92       92.78      9.55 o
  -8   7   2       87.91       81.61      9.72 o
  -7   7   2       22.02       20.08      7.94 o
  -6   7   2      348.30      356.70     21.14 o
  -5   7   2     1054.80     1086.96     19.36 o
  -4   7   2       97.25      159.15      8.24 o
  -3   7   2        3.97        5.78      3.74 o
  -2   7   2     1490.40     1483.05     20.74 o
  -1   7   2     7597.56     7643.22     68.12 o
   0   7   2      142.45      136.95      4.86 o
   1   7   2      609.74      615.45      9.04 o
   2   7   2      159.27      208.72      5.19 o
   3   7   2     2575.47     2464.66     26.25 o
   4   7   2       27.46       60.80      5.04 o
   5   7   2     3886.74     3847.07     46.95 o
   6   7   2      230.75      206.85     10.08 o
   7   7   2     1186.23     1189.27     22.78 o
   8   7   2      183.24      153.95     10.22 o
   9   7   2     1256.20     1362.27     27.11 o
  10   7   2       36.76       44.29     13.40 o
  11   7   2      304.51      348.71     25.67 o
  12   7   2        0.01       13.30     15.24 o
 -12   8   2      631.36      599.50     41.44 o
 -11   8   2       40.13       40.80     38.30 o
 -10   8   2       40.29       13.37     17.17 o
  -9   8   2       17.01       20.28     12.39 o
  -8   8   2     1851.34     1770.01     38.17 o
  -7   8   2      130.53      144.70     16.91 o
  -6   8   2      179.78      226.78     10.26 o
  -5   8   2       72.81      102.01      7.52 o
  -4   8   2      113.13      126.80      6.36 o
  -3   8   2     4442.03     4497.04     50.18 o
  -2   8   2     8944.65     8856.11     92.41 o
  -1   8   2      174.64      225.59      6.73 o
   0   8   2      927.14      993.97     12.69 o
   1   8   2      186.53      225.58      6.43 o
   2   8   2       13.01       15.12      2.96 o
   3   8   2     1512.99     1400.61     17.30 o
   4   8   2     6614.60     6663.30     76.43 o
   5   8   2      944.53      925.12     23.69 o
   6   8   2     2557.68     2545.69     41.29 o
   7   8   2     2181.82     2186.30     43.21 o
   8   8   2     1139.49     1151.36     29.76 o
   9   8   2        6.58       -4.22     11.08 o
  10   8   2     1666.96     1716.41     49.52 o
  11   8   2       23.07       11.34     13.86 o
  12   8   2      607.77      638.29     35.28 o
 -11   9   2       13.10       35.44     20.14 o
 -10   9   2       49.87       30.10     17.17 o
  -9   9   2     1084.59     1280.76     38.68 o
  -8   9   2       83.05       83.95     11.97 o
  -7   9   2     1746.32     1681.66     32.38 o
  -6   9   2      134.91      100.39      7.62 o
  -5   9   2      327.72      319.52     10.72 o
  -4   9   2      140.46      157.27      7.64 o
  -3   9   2     4461.35     4488.49     54.68 o
  -2   9   2       56.31       54.00      5.01 o
  -1   9   2     2948.49     2774.55     31.58 o
   0   9   2      473.94      460.51      8.45 o
   1   9   2      529.48      454.46     10.93 o
   2   9   2       50.65       39.11      4.93 o
   3   9   2       69.91       69.80      5.72 o
   4   9   2      619.90      614.59     14.49 o
   5   9   2      968.29      873.92     22.95 o
   6   9   2      437.80      413.11     18.59 o
   7   9   2     1017.81     1051.86     27.77 o
   8   9   2       32.00       35.04     12.04 o
   9   9   2      256.95      287.37     28.22 o
  10   9   2      222.18      233.64     27.66 o
  11   9   2      590.51      650.35     43.21 o
 -11  10   2       16.34      -15.69     18.33 o
 -10  10   2      153.49      136.64     31.78 o
  -9  10   2       38.61        5.51     17.93 o
  -8  10   2     1459.12     1495.77     41.82 o
  -7  10   2        0.94       -3.96      7.83 o
  -6  10   2      168.35      218.05     10.89 o
  -5  10   2      411.74      436.00     15.12 o
  -4  10   2       26.50       17.54      5.86 o
  -3  10   2      225.14      263.95     11.94 o
  -2  10   2     2416.16     2437.50     30.90 o
  -1  10   2      952.94      956.15     15.18 o
   0  10   2      357.51      329.22      9.22 o
   1  10   2        9.98        7.11      5.03 o
   2  10   2       23.43       18.26      5.27 o
   3  10   2      719.88      601.76     16.21 o
   4  10   2     5526.92     5555.38     72.16 o
   5  10   2      154.23      114.64      9.74 o
   6  10   2     3047.95     2997.28     49.70 o
   7  10   2      528.57      485.97     20.03 o
   8  10   2        5.10        3.61     16.01 o
   9  10   2        8.17        5.36     25.26 o
  10  10   2      108.18       97.29     22.28 o
  11  10   2        5.90       17.53     18.99 o
 -10  11   2        5.08      -15.08     18.01 o
  -9  11   2      526.67      513.67     79.05 o
  -8  11   2       32.46        1.58     14.23 o
  -7  11   2     1961.80     2008.78     55.16 o
  -6  11   2       77.83       95.97     12.07 o
  -5  11   2     1112.00     1025.37     38.78 o
  -4  11   2        2.57       -6.52      6.52 o
  -3  11   2     2292.37     2208.82     55.52 o
  -2  11   2      211.61      213.18     10.25 o
  -1  11   2     1747.65     1637.53     37.20 o
   0  11   2      107.64      101.26      6.32 o
   1  11   2      198.16      185.15      8.78 o
   2  11   2      187.25      167.40     11.04 o
   3  11   2      644.17      622.42     17.24 o
   4  11   2      108.01       78.41     11.81 o
   5  11   2     1738.71     1685.19     32.85 o
   6  11   2      287.07      292.65     19.32 o
   7  11   2      243.83      312.52     28.08 o
   8  11   2       11.64        1.13     14.85 o
   9  11   2      820.82      851.67     43.12 o
  10  11   2      111.14      128.27     24.60 o
 -10  12   2      320.28      420.79     71.72 o
  -9  12   2        9.89       44.19     20.36 o
  -8  12   2      598.89      637.70     37.56 o
  -7  12   2       63.18       88.00     30.97 o
  -6  12   2     1152.84     1100.29     80.68 o
  -5  12   2     1222.04     1147.48     57.05 o
  -4  12   2        9.87        4.91     10.30 o
  -3  12   2       82.08       91.65     11.02 o
  -2  12   2     1086.41     1205.97     24.39 o
  -1  12   2      947.09      906.03     22.77 o
   0  12   2     2343.60     2385.82     37.68 o
   1  12   2       13.18       22.65      8.13 o
   2  12   2      395.01      450.45     15.59 o
   3  12   2      442.23      405.78     17.69 o
   4  12   2     1611.99     1507.87     39.34 o
   5  12   2      288.20      237.44     15.86 o
   6  12   2      149.00      173.50     14.35 o
   7  12   2      872.33      800.74     47.27 o
   8  12   2        0.02      -10.71     16.30 o
   9  12   2       20.66        6.82     18.78 o
  10  12   2      310.66      336.97     33.87 o
  -9  13   2      295.42      363.48     52.16 o
  -8  13   2       50.25       45.64     34.23 o
  -7  13   2      601.71      630.79     60.31 o
  -6  13   2      443.83      469.42     52.16 o
  -5  13   2      173.04      182.55     37.49 o
  -4  13   2      149.36      160.67     15.94 o
  -3  13   2     1322.36     1351.16     33.19 o
  -2  13   2      396.59      378.97     21.17 o
  -1  13   2     1320.13     1327.02     29.15 o
   0  13   2       16.34       23.66      7.69 o
   1  13   2       32.99       47.15      8.45 o
   2  13   2      615.59      581.61     25.21 o
   3  13   2      117.97      118.51     14.79 o
   4  13   2       50.16       43.03     16.27 o
   5  13   2     4542.82     4454.06     92.59 o
   6  13   2       15.33       11.69     15.98 o
   7  13   2       12.93       15.46     15.98 o
   8  13   2       87.76       99.38     22.28 o
   9  13   2      154.70      123.79     30.15 o
  -8  14   2        9.34       26.08     34.23 o
  -7  14   2      126.65      156.47     39.12 o
  -6  14   2      511.83      405.86     52.16 o
  -5  14   2       58.59       96.17     34.23 o
  -4  14   2       49.56       39.21     19.95 o
  -3  14   2      288.36      259.71     16.95 o
  -2  14   2      671.66      679.35     29.64 o
  -1  14   2       99.01      101.62     20.23 o
   0  14   2     2622.72     2636.55     54.58 o
   1  14   2      237.30      206.46     16.02 o
   2  14   2        2.13       23.63     19.56 o
   3  14   2        5.35       13.04     27.71 o
   4  14   2      786.47      889.95     65.20 o
   5  14   2      226.07      189.07     40.75 o
   6  14   2       77.14       91.28     37.49 o
   7  14   2        0.52      -21.19     27.71 o
   8  14   2       60.08      101.06     37.49 o
  -7  15   2      545.78      554.18     63.57 o
  -6  15   2        1.80       30.97     34.23 o
  -5  15   2       24.53       19.56     32.60 o
  -4  15   2        8.24       34.23     35.86 o
  -3  15   2      361.62      317.28     33.36 o
  -2  15   2       89.97       99.71     13.62 o
  -1  15   2     2319.36     2384.13     79.50 o
   0  15   2      272.94      257.71     40.75 o
   1  15   2      364.14      406.56     35.14 o
   2  15   2      134.98      102.65     26.08 o
   3  15   2      432.85      465.28     36.29 o
   4  15   2      494.33      412.37     52.16 o
   5  15   2      652.64      621.01     65.20 o
   6  15   2        1.78      -27.71     27.71 o
   7  15   2       20.08       40.75     34.23 o
  -6  16   2      835.36      969.81     76.61 o
  -5  16   2      476.64      539.52     42.23 o
  -4  16   2      162.41      117.89     27.66 o
  -3  16   2       27.11       15.27     21.54 o
  -2  16   2      411.79      426.05     38.03 o
  -1  16   2        8.19       12.72     20.65 o
   0  16   2     1311.06     1311.73     59.35 o
   1  16   2      282.82      263.08     32.83 o
   2  16   2       69.82       -3.70     20.74 o
   3  16   2      422.23      444.25     37.82 o
   4  16   2      660.11      510.89     40.61 o
   5  16   2       69.91      -16.30     30.97 o
   6  16   2      869.06      991.00     83.13 o
  -4  17   2        7.09       40.10     25.76 o
  -3  17   2      183.75      202.50     41.56 o
  -2  17   2       76.86       77.59     34.23 o
  -1  17   2      228.96      267.52     35.14 o
   0  17   2      135.42      102.69     27.66 o
   1  17   2      362.68      390.37     38.03 o
   2  17   2      765.89      813.21     66.01 o
   3  17   2      371.85      361.00     60.31 o
   4  17   2       15.37       26.31     23.88 o
 -13   0   3      795.69      947.00     63.57 o
 -11   0   3       62.24       31.78     18.74 o
  -9   0   3       88.36      102.97     12.45 o
  -7   0   3     4040.46     4065.49     64.90 o
  -5   0   3     2634.19     2830.82     45.59 o
  -3   0   3     8156.59    10458.77    148.52 o
  -1   0   3    15071.79    14173.21    227.73 o
   1   0   3   164576.13   160301.95   3148.17 o
   3   0   3        8.73       17.93      5.76 o
   5   0   3     1050.12      788.40     16.47 o
   7   0   3     1112.27     1075.14     38.95 o
   9   0   3      320.45      310.48     30.15 o
  11   0   3       51.46       19.10     14.37 o
  13   0   3      337.18      414.34     36.67 o
 -13   1   3        0.13       15.48     18.44 o
 -12   1   3      297.86      284.34     19.14 o
 -11   1   3       13.08       15.85      9.64 o
 -10   1   3        5.30       17.19      7.62 o
  -9   1   3      284.82      298.99     14.94 o
  -8   1   3     1596.85     1512.13     21.43 o
  -7   1   3      148.25      110.52      6.01 o
  -6   1   3     2412.61     2245.59     29.40 o
  -5   1   3       82.91      131.20      6.04 o
  -4   1   3      211.76      235.13      5.90 o
  -3   1   3     1691.27     1667.57     19.35 o
  -2   1   3    67400.27    69943.59    736.88 o
  -1   1   3      240.80      242.76      3.75 o
   0   1   3      503.12      586.64      8.19 o
   1   1   3      117.37      177.53      5.46 o
   2   1   3     1024.01     1099.77     23.20 o
   3   1   3        6.33        8.51      4.47 o
   4   1   3    12264.24    11355.07    114.14 o
   5   1   3      817.40      706.10     10.85 o
   6   1   3     2381.81     2440.69     29.20 o
   7   1   3     1032.33      854.94     21.62 o
   8   1   3      378.16      270.31     11.51 o
   9   1   3       28.00       13.35      7.33 o
  10   1   3      472.45      449.77     16.44 o
  11   1   3      238.22      249.74     17.71 o
  12   1   3      137.88      163.99     16.47 o
  13   1   3      116.72      111.24     15.42 o
 -13   2   3      972.19      977.28    112.47 o
 -12   2   3        3.84        6.12     12.52 o
 -11   2   3        3.77        1.47      9.16 o
 -10   2   3      200.84      180.99     12.03 o
  -9   2   3      913.27      891.37     20.13 o
  -8   2   3       10.78        3.52      4.45 o
  -7   2   3     3366.26     2963.16     35.21 o
  -6   2   3      754.71      793.03     16.04 o
  -5   2   3      432.24      534.70     10.69 o
  -4   2   3     3590.53     3537.20     36.32 o
  -3   2   3     9036.01     9436.29     85.50 o
  -2   2   3    34928.46    35168.22    506.65 o
  -1   2   3     3217.72     3012.32     31.25 o
   0   2   3      609.54      451.22      7.32 o
   1   2   3     1358.42     1403.44     18.20 o
   2   2   3     4963.39     4991.98     58.95 o
   3   2   3    12249.38    11873.88    150.86 o
   4   2   3     7276.81     7187.93     73.64 o
   5   2   3     2385.23     2334.16     29.24 o
   6   2   3     1524.48     1694.02     25.91 o
   7   2   3       70.75       82.17      7.85 o
   8   2   3      385.27      398.66     14.09 o
   9   2   3     3202.18     3156.33     46.71 o
  10   2   3      431.64      470.08     16.58 o
  11   2   3       11.11        3.10      9.97 o
  12   2   3      105.10       98.19     14.01 o
  13   2   3      388.51      379.23     23.42 o
 -13   3   3        7.18        7.90     15.00 o
 -12   3   3       98.00      132.47     17.55 o
 -11   3   3      169.03      226.77     18.59 o
 -10   3   3      395.17      380.82     15.15 o
  -9   3   3        4.71        3.48      6.90 o
  -8   3   3     2025.29     2012.01     29.25 o
  -7   3   3      103.78      110.31      7.27 o
  -6   3   3     1641.58     1751.10     24.55 o
  -5   3   3      280.05      216.70      6.95 o
  -4   3   3       65.55       23.31      3.97 o
  -3   3   3      601.31      666.38      9.02 o
  -2   3   3     2195.32     1898.38     18.34 o
  -1   3   3     1933.11     1932.95     19.14 o
   0   3   3     4955.41     5050.94     48.93 o
   1   3   3     1116.85      953.80     11.47 o
   2   3   3      414.16      505.73      8.44 o
   3   3   3     3541.47     4166.55     46.93 o
   4   3   3     2451.22     2664.49     32.20 o
   5   3   3      764.25      884.63     14.32 o
   6   3   3     1776.07     1734.29     28.83 o
   7   3   3      179.02      129.88      8.38 o
   8   3   3       12.16       30.94      6.94 o
   9   3   3      520.32      561.00     16.53 o
  10   3   3     1558.14     1733.32     44.12 o
  11   3   3       11.87       19.59     10.70 o
  12   3   3      908.77      921.44     30.33 o
  13   3   3      100.47       90.98     22.74 o
 -13   4   3      473.17      435.16     28.79 o
 -12   4   3      124.42      134.59     22.50 o
 -11   4   3      564.34      598.38     24.23 o
 -10   4   3        5.77       21.26      7.88 o
  -9   4   3     4666.86     4637.96     63.74 o
  -8   4   3      905.56      953.74     18.04 o
  -7   4   3     5051.86     5023.75     55.90 o
  -6   4   3        2.20       -0.58      4.29 o
  -5   4   3     1169.93     1345.03     18.79 o
  -4   4   3     4639.29     5150.38     55.22 o
  -3   4   3     2519.24     2497.34     25.53 o
  -2   4   3      424.63      497.19      8.89 o
  -1   4   3     2204.52     2162.02     21.40 o
   0   4   3     4775.47     5527.54     62.73 o
   1   4   3      244.02      205.49      4.15 o
   2   4   3      807.65      916.10     10.18 o
   3   4   3      305.05      170.61      6.62 o
   4   4   3      635.86      442.08      8.55 o
   5   4   3     4927.47     4907.74     62.02 o
   6   4   3      568.16      522.33     14.25 o
   7   4   3      569.95      497.80     19.44 o
   8   4   3       85.31       73.63      7.90 o
   9   4   3     1328.28     1349.38     26.06 o
  10   4   3       29.88       14.10     10.21 o
  11   4   3      824.36      818.66     27.22 o
  12   4   3      276.13      252.39     18.98 o
  13   4   3       13.31        4.46     12.37 o
 -13   5   3        7.17       19.79     15.00 o
 -12   5   3      136.51      146.78     18.82 o
 -11   5   3        3.01        2.27     10.55 o
 -10   5   3      118.60      113.53     10.51 o
  -9   5   3      130.69      139.01     10.44 o
  -8   5   3      449.46      455.92     15.47 o
  -7   5   3       17.30       15.48      5.46 o
  -6   5   3      572.38      536.03     12.29 o
  -5   5   3      621.18      627.52     13.52 o
  -4   5   3      153.58      195.00      7.95 o
  -3   5   3     1727.09     1884.06     23.00 o
  -2   5   3      328.57      265.98      5.86 o
  -1   5   3     4244.05     4335.56     37.45 o
   0   5   3      334.22      400.63      8.68 o
   1   5   3      960.30     1008.12     11.33 o
   2   5   3     5876.77     5981.02     52.65 o
   3   5   3     2540.94     2944.14     30.73 o
   4   5   3     6096.05     6234.57     71.04 o
   5   5   3     2687.76     2556.83     33.22 o
   6   5   3     3194.90     3205.66     41.15 o
   7   5   3      613.99      667.08     17.57 o
   8   5   3      510.36      480.91     14.95 o
   9   5   3       66.85       61.71      8.66 o
  10   5   3     1661.88     1658.85     39.21 o
  11   5   3       62.80       65.22     12.30 o
  12   5   3      320.01      285.48     20.30 o
  13   5   3      113.05      112.94     16.73 o
 -13   6   3      171.45      205.18     22.11 o
 -12   6   3      765.27      658.11     33.39 o
 -11   6   3      284.27      291.65     22.55 o
 -10   6   3       13.80       -5.36      8.55 o
  -9   6   3     1421.91     1467.44     27.89 o
  -8   6   3     1677.65     1579.28     28.12 o
  -7   6   3       27.37       33.60      9.47 o
  -6   6   3      166.08      194.25      9.39 o
  -5   6   3      294.43      346.95     11.81 o
  -4   6   3     1436.66     1566.16     22.25 o
  -3   6   3     8855.65     8668.54     80.56 o
  -2   6   3       13.14       27.82      3.37 o
  -1   6   3    17861.15    18242.34    143.75 o
   0   6   3     1489.61     1584.64     18.51 o
   1   6   3      803.31      924.34     12.36 o
   2   6   3       46.47       43.46      2.74 o
   3   6   3     3125.33     3237.24     35.05 o
   4   6   3      132.31       89.27      4.27 o
   5   6   3     7426.79     7732.49     88.36 o
   6   6   3      301.15      292.56     10.20 o
   7   6   3       27.62       25.94      6.68 o
   8   6   3       54.14       69.09      8.35 o
   9   6   3      790.71      853.55     24.29 o
  10   6   3        1.59       20.52     10.11 o
  11   6   3      852.31      949.37     36.23 o
  12   6   3      166.78      141.95     19.43 o
 -12   7   3     1006.05     1106.00     57.07 o
 -11   7   3      210.69      187.36     20.06 o
 -10   7   3      122.66      154.17     14.72 o
  -9   7   3      555.44      558.67     26.85 o
  -8   7   3     1847.45     1891.78     35.23 o
  -7   7   3      882.16      879.83     18.88 o
  -6   7   3     4278.94     4159.11     61.01 o
  -5   7   3      596.39      668.84     14.97 o
  -4   7   3     1048.24      936.67     14.46 o
  -3   7   3     4022.77     4038.94     45.25 o
  -2   7   3    17011.15    16811.45    169.15 o
  -1   7   3      407.71      362.49      6.97 o
   0   7   3     3998.98     3634.42     35.78 o
   1   7   3      483.79      555.84     10.27 o
   2   7   3      229.82      205.61      6.63 o
   3   7   3      869.66     1004.01     13.82 o
   4   7   3     4352.85     4080.37     48.48 o
   5   7   3      355.23      306.93     10.78 o
   6   7   3     1776.11     1677.21     27.70 o
   7   7   3       41.35       39.44      7.19 o
   8   7   3      320.51      343.51     13.60 o
   9   7   3       13.64       12.70      8.21 o
  10   7   3      102.08      132.98     16.89 o
  11   7   3        5.41       -0.54     13.17 o
  12   7   3        7.61       -8.65     13.65 o
 -12   8   3      113.86      137.51     25.36 o
 -11   8   3       12.48       34.39     15.35 o
 -10   8   3        1.02        5.33     12.52 o
  -9   8   3      988.91      893.65     35.76 o
  -8   8   3      136.10      112.29     12.19 o
  -7   8   3       75.03       75.74      7.97 o
  -6   8   3      668.08      602.22     15.10 o
  -5   8   3      294.17      237.15      9.38 o
  -4   8   3       18.01       15.49      4.90 o
  -3   8   3     1019.44      994.21     15.79 o
  -2   8   3      640.76      684.43     17.00 o
  -1   8   3     4810.72     4722.85     44.26 o
   0   8   3      385.06      377.07      7.09 o
   1   8   3       27.71       22.43      4.06 o
   2   8   3      269.78      266.93      8.21 o
   3   8   3     1514.08     1333.73     17.43 o
   4   8   3       34.03       52.32      5.85 o
   5   8   3     3932.33     3945.01     59.18 o
   6   8   3       19.46       14.38      8.09 o
   7   8   3       27.46       48.04     10.05 o
   8   8   3      422.92      451.41     19.62 o
   9   8   3      768.86      682.61     29.76 o
  10   8   3        9.92       29.57     16.47 o
  11   8   3      616.93      624.56     51.55 o
  12   8   3       21.00       20.02     16.41 o
 -11   9   3       66.33       26.52     18.78 o
 -10   9   3      577.89      646.27     54.60 o
  -9   9   3       54.49       26.41     12.90 o
  -8   9   3     1943.91     1915.52     39.48 o
  -7   9   3       78.55       81.08      9.23 o
  -6   9   3       24.56        3.30      5.79 o
  -5   9   3      181.73      137.99      7.86 o
  -4   9   3      149.56      142.39     10.45 o
  -3   9   3      173.01      183.25      8.00 o
  -2   9   3     4605.88     4629.46     51.87 o
  -1   9   3       83.80      126.27      5.96 o
   0   9   3      810.92      793.35     13.69 o
   1   9   3       86.31       65.07      5.90 o
   2   9   3     1075.14     1164.91     22.41 o
   3   9   3      245.27      206.37      8.43 o
   4   9   3     1219.36     1131.81     30.54 o
   5   9   3     4703.93     4800.92     78.32 o
   6   9   3       17.76       10.02      8.53 o
   7   9   3      529.48      523.76     20.26 o
   8   9   3      463.56      438.42     37.49 o
   9   9   3       24.76       28.80     17.17 o
  10   9   3     2251.05     2348.82     75.48 o
  11   9   3       28.39       39.63     20.14 o
 -11  10   3       14.91      -32.60     32.60 o
 -10  10   3      229.59      211.55     26.43 o
  -9  10   3     2238.38     2362.68     57.16 o
  -8  10   3      103.45       95.00     14.52 o
  -7  10   3     2073.08     2092.68     53.36 o
  -6  10   3      190.29      176.64     10.15 o
  -5  10   3      180.62      194.08     12.63 o
  -4  10   3     1077.00     1007.40     22.56 o
  -3  10   3     2444.79     2374.73     30.93 o
  -2  10   3       76.62       67.15      5.62 o
  -1  10   3     5830.13     5713.42     63.61 o
   0  10   3      556.61      590.30     11.80 o
   1  10   3      201.50      196.00      8.51 o
   2  10   3        6.85       -0.77      5.39 o
   3  10   3      758.37      803.13     16.94 o
   4  10   3        5.11       12.13      7.30 o
   5  10   3     4163.72     3923.70     60.25 o
   6  10   3       15.02       15.70     10.12 o
   7  10   3      420.07      316.01     17.24 o
   8  10   3      375.75      340.33     39.12 o
   9  10   3      339.56      377.49     51.34 o
  10  10   3      174.78      154.65     25.91 o
  11  10   3      374.51      355.77     34.52 o
 -10  11   3      517.85      525.18     37.98 o
  -9  11   3       40.89       28.12     22.82 o
  -8  11   3     2898.69     2825.27     82.26 o
  -7  11   3       46.04       51.73     11.02 o
  -6  11   3     1127.60     1116.91     33.94 o
  -5  11   3        0.70       -6.15      6.91 o
  -4  11   3      388.33      320.38     13.85 o
  -3  11   3     1226.35     1266.94     24.58 o
  -2  11   3     5078.31     5022.39     67.04 o
  -1  11   3        5.23       11.95      5.75 o
   0  11   3      226.99      214.86      8.53 o
   1  11   3      201.29      135.30      8.55 o
   2  11   3        5.84       13.24      6.60 o
   3  11   3      981.57      913.27     24.36 o
   4  11   3     1005.85      919.76     22.13 o
   5  11   3      210.78      223.33     12.64 o
   6  11   3     2123.45     2242.45     41.09 o
   7  11   3       25.98       28.83     16.45 o
   8  11   3        9.91       17.41     16.01 o
   9  11   3       20.63       17.62     18.33 o
  10  11   3      506.28      525.22     39.65 o
 -10  12   3      345.46      444.27     37.82 o
  -9  12   3      982.00      975.23     46.41 o
  -8  12   3        1.74      -12.11     15.65 o
  -7  12   3      758.74      751.50     37.56 o
  -6  12   3      718.52      612.14     33.66 o
  -5  12   3      202.35      233.41     19.90 o
  -4  12   3       18.29       12.81     10.30 o
  -3  12   3     1698.57     1680.01     33.08 o
  -2  12   3      517.53      563.27     16.59 o
  -1  12   3     1593.04     1759.61     30.56 o
   0  12   3      208.05      194.46     10.89 o
   1  12   3      688.18      645.29     18.08 o
   2  12   3       61.66       51.53      9.35 o
   3  12   3     1825.61     1845.49     50.35 o
   4  12   3      910.11      828.72     24.84 o
   5  12   3      688.41      713.35     25.88 o
   6  12   3        0.53       25.63     16.45 o
   7  12   3       52.90       48.48     17.61 o
   8  12   3        5.92       10.43     17.17 o
   9  12   3      855.10      916.04     60.31 o
  10  12   3      139.31       97.68     38.30 o
  -9  13   3        2.21       -3.26     29.34 o
  -8  13   3      315.46      420.52     53.79 o
  -7  13   3      419.91      396.08     50.53 o
  -6  13   3        8.58       17.93     27.71 o
  -5  13   3       77.50      108.71     26.08 o
  -4  13   3      746.47      717.24     44.58 o
  -3  13   3      427.60      441.30     20.11 o
  -2  13   3     2024.70     1918.03     42.35 o
  -1  13   3       23.53       26.21      8.25 o
   0  13   3      507.71      502.41     19.03 o
   1  13   3      723.42      707.58     24.16 o
   2  13   3      786.69      715.35     27.26 o
   3  13   3       40.57       35.10     11.40 o
   4  13   3     2602.72     2375.03     57.46 o
   5  13   3        0.68        2.98     15.30 o
   6  13   3     1474.18     1507.97     55.00 o
   7  13   3      369.05      383.29     32.11 o
   8  13   3      167.44      151.79     25.28 o
   9  13   3      102.98       97.77     24.12 o
  -8  14   3      287.07      198.85     44.01 o
  -7  14   3      511.69      459.64     57.05 o
  -6  14   3      162.11      133.66     39.12 o
  -5  14   3       27.42        8.15     29.34 o
  -4  14   3      338.83      340.31     19.36 o
  -3  14   3      626.11      688.36     44.93 o
  -2  14   3       55.69       94.33     12.51 o
  -1  14   3     2457.23     2325.70     57.22 o
   0  14   3      410.61      414.08     20.66 o
   1  14   3      306.67      307.01     22.29 o
   2  14   3      588.02      609.95     29.97 o
   3  14   3      858.17      819.65     40.14 o
   4  14   3       26.64      -11.41     26.08 o
   5  14   3     1595.49     1649.50     89.65 o
   6  14   3      142.89      101.06     34.23 o
   7  14   3       85.50       83.13     37.49 o
   8  14   3       53.33       21.19     30.97 o
  -7  15   3      128.30      110.84     40.75 o
  -6  15   3      269.53      249.38     47.27 o
  -5  15   3        9.65      -18.78     18.78 o
  -4  15   3      744.13      660.36     43.39 o
  -3  15   3      177.74      195.48     42.38 o
  -2  15   3     1363.07     1317.86    118.17 o
  -1  15   3      386.11      365.26     33.42 o
   0  15   3      953.70     1003.53     75.79 o
   1  15   3      355.44      323.86     32.21 o
   2  15   3      447.47      463.20     37.44 o
   3  15   3      188.23      153.21     39.12 o
   4  15   3     1312.84     1344.70     83.13 o
   5  15   3      943.49     1013.82     76.61 o
   6  15   3        5.05       -9.78     29.34 o
   7  15   3      138.73      122.25     39.12 o
  -6  16   3      354.72      374.75     36.40 o
  -5  16   3       72.50       96.98     26.43 o
  -4  16   3       30.25       19.68     22.96 o
  -3  16   3      637.56      627.53     44.90 o
  -2  16   3       88.54      104.30     24.76 o
  -1  16   3      492.74      524.39     61.12 o
   0  16   3      329.31      361.05     42.38 o
   1  16   3        1.80       16.30     21.90 o
   2  16   3      274.14      248.51     32.21 o
   3  16   3      252.98      242.44     32.02 o
   4  16   3      549.99      622.64     65.20 o
   5  16   3     1492.24     1703.29     97.80 o
   6  16   3        3.30       47.27     35.86 o
  -4  17   3       70.82      101.52     28.08 o
  -3  17   3        2.40       18.01     23.61 o
  -2  17   3      513.15      584.64     45.25 o
  -1  17   3        7.58       24.45     24.20 o
   0  17   3      527.93      608.69     45.51 o
   1  17   3        1.69       -0.69     37.49 o
   2  17   3       22.36       23.18     23.44 o
   3  17   3       15.23      -12.47     21.30 o
   4  17   3     1128.40     1096.48     55.68 o
 -12   0   4       61.06       58.68     27.71 o
 -10   0   4     1712.80     1652.23     51.61 o
  -8   0   4     2071.59     1907.75     36.30 o
  -6   0   4     5354.64     5834.39    109.87 o
  -4   0   4     2130.00     1725.45     36.70 o
  -2   0   4     4152.20     3875.98     56.19 o
   0   0   4      490.07      455.50     10.01 o
   2   0   4    17998.35    18433.37    365.93 o
   4   0   4     8634.28     9900.95    208.63 o
   6   0   4        2.06        3.90      4.95 o
   8   0   4     1810.01     1723.70     40.57 o
  10   0   4      738.49      716.78     27.05 o
  12   0   4      225.10      230.39     25.36 o
 -13   1   4      540.36      527.65     38.03 o
 -12   1   4      436.39      500.50     28.13 o
 -11   1   4        6.94       15.20     10.01 o
 -10   1   4       78.37       80.05      8.91 o
  -9   1   4      299.94      294.29     13.36 o
  -8   1   4       10.20       13.68      4.72 o
  -7   1   4     1394.03     1306.43     19.56 o
  -6   1   4       57.44       49.32      7.63 o
  -5   1   4      658.29      632.31     13.87 o
  -4   1   4     2089.88     2559.34     28.85 o
  -3   1   4    12523.54    13592.30    145.03 o
  -2   1   4    15559.47    17244.51    152.79 o
  -1   1   4     6838.16     7618.67     76.19 o
   0   1   4        0.09       21.69      1.80 o
   1   1   4     1377.71     1390.40     28.00 o
   2   1   4    18974.07    18906.52    375.73 o
   3   1   4     2819.90     2876.48     52.38 o
   4   1   4      354.61      370.28      8.75 o
   5   1   4     2684.89     2500.44     28.30 o
   6   1   4     1471.98     1554.00     34.10 o
   7   1   4      150.49      154.64      8.12 o
   8   1   4      158.92      132.45      8.70 o
   9   1   4     1580.22     1611.08     28.60 o
  10   1   4        0.12        0.23      7.29 o
  11   1   4       86.19       64.94     11.97 o
  12   1   4       14.24        9.51     10.89 o
  13   1   4       42.22       26.24     13.10 o
 -13   2   4       37.65       27.34     42.38 o
 -12   2   4      205.00      185.05     19.72 o
 -11   2   4        0.34        4.82      9.30 o
 -10   2   4       41.61       57.00      9.84 o
  -9   2   4        4.62       11.57      6.98 o
  -8   2   4      150.41      148.10      7.38 o
  -7   2   4       49.95       59.45      5.80 o
  -6   2   4      277.96      246.74     10.11 o
  -5   2   4     3596.69     4008.16     47.15 o
  -4   2   4     7773.76     8179.97     89.85 o
  -3   2   4      557.57      547.92      9.03 o
  -2   2   4      178.89      219.32      5.73 o
  -1   2   4        0.03        3.28      2.20 o
   0   2   4     1655.36     1432.00     18.27 o
   1   2   4     7299.12     7308.56     92.27 o
   2   2   4      787.35      633.91     13.56 o
   3   2   4       26.79        2.16      3.71 o
   4   2   4     4652.62     4212.12     56.90 o
   5   2   4      101.98      124.18      5.03 o
   6   2   4      233.16      332.84     10.95 o
   7   2   4        8.95       29.87      6.05 o
   8   2   4     1789.76     1717.82     28.76 o
   9   2   4      246.20      290.63     12.89 o
  10   2   4       36.90       35.10      8.22 o
  11   2   4       73.16       50.88     11.47 o
  12   2   4      341.68      372.79     26.58 o
  13   2   4      265.17      277.68     28.23 o
 -13   3   4       34.27       58.15     36.67 o
 -12   3   4      136.49      153.57     22.97 o
 -11   3   4      438.69      504.79     22.62 o
 -10   3   4      798.98      910.34     21.64 o
  -9   3   4     5847.53     5819.84     76.72 o
  -8   3   4     2483.92     2370.02     30.45 o
  -7   3   4     5388.83     5408.96     69.51 o
  -6   3   4      425.24      418.13     10.54 o
  -5   3   4      241.10      294.08      8.09 o
  -4   3   4     1423.06     1457.36     18.81 o
  -3   3   4     5628.46     5225.80     55.01 o
  -2   3   4     2409.64     2472.01     25.86 o
  -1   3   4     3725.34     5063.05     42.58 o
   0   3   4      677.53      919.40     14.18 o
   1   3   4     4711.45     4775.80     48.76 o
   2   3   4       82.40       70.03      4.46 o
   3   3   4     6197.20     6318.68     75.36 o
   4   3   4        2.30       21.72      2.51 o
   5   3   4     1498.16     1574.17     23.10 o
   6   3   4      215.61      245.87      9.18 o
   7   3   4     1456.76     1428.00     24.18 o
   8   3   4        3.18        3.33      6.22 o
   9   3   4     1652.31     1651.63     37.90 o
  10   3   4        4.41       17.86      7.90 o
  11   3   4     1604.23     1624.03     40.08 o
  12   3   4       35.27       31.29     12.53 o
  13   3   4      113.58      132.46     23.06 o
 -13   4   4       35.95       47.27     19.95 o
 -12   4   4       90.21       70.15     15.94 o
 -11   4   4       16.21        2.30     11.74 o
 -10   4   4      991.51      988.07     22.68 o
  -9   4   4      240.72      251.30     12.36 o
  -8   4   4     1832.10     1870.18     28.04 o
  -7   4   4      593.28      586.27     13.85 o
  -6   4   4     2567.75     2369.75     31.54 o
  -5   4   4        0.33       -3.50      3.64 o
  -4   4   4     1913.59     1830.31     24.42 o
  -3   4   4      570.30      574.00     10.79 o
  -2   4   4      918.83      765.48      9.49 o
  -1   4   4       91.05      171.48      4.03 o
   0   4   4    16003.63    16505.56    148.02 o
   1   4   4     1344.58     1360.15     16.24 o
   2   4   4      331.81      365.47      8.95 o
   3   4   4     2189.29     2307.38     26.16 o
   4   4   4     5484.31     5208.49     55.74 o
   5   4   4      809.68      875.35     14.54 o
   6   4   4     3132.07     3067.90     46.33 o
   7   4   4      979.85      977.93     19.36 o
   8   4   4     2593.56     2393.59     37.10 o
   9   4   4      841.64      762.25     19.22 o
  10   4   4     1428.39     1456.00     32.23 o
  11   4   4       39.35       24.89     11.32 o
  12   4   4      417.80      496.10     25.38 o
  13   4   4       68.40       37.44     14.05 o
 -13   5   4      587.77      613.42     41.44 o
 -12   5   4       16.74      -12.84     12.84 o
 -11   5   4       18.61       31.23     14.05 o
 -10   5   4        5.08       11.72      7.87 o
  -9   5   4     2043.62     2075.66     34.57 o
  -8   5   4        3.84       -3.42      6.64 o
  -7   5   4       32.65       26.83      5.84 o
  -6   5   4      209.45      209.49      8.59 o
  -5   5   4      445.12      534.55     12.61 o
  -4   5   4       33.61       77.06      5.34 o
  -3   5   4    18121.91    19358.72    173.76 o
  -2   5   4     4859.29     5237.92     49.57 o
  -1   5   4     4500.80     4743.56     39.31 o
   0   5   4     1679.07     1540.23     17.39 o
   1   5   4        4.08        8.43      2.33 o
   2   5   4      162.73      187.43      4.29 o
   3   5   4     1707.04     1303.04     17.56 o
   4   5   4      407.07      475.01     10.12 o
   5   5   4     2106.00     1972.54     27.10 o
   6   5   4        2.26       14.84      5.13 o
   7   5   4       61.11       53.12      6.81 o
   8   5   4       80.71       58.25      8.02 o
   9   5   4      184.38      222.27     11.90 o
  10   5   4      232.82      270.16     17.54 o
  11   5   4       55.13       62.27     12.18 o
  12   5   4        5.48       -7.69     10.55 o
 -12   6   4       47.53       70.78     16.89 o
 -11   6   4      111.10      120.42     17.55 o
 -10   6   4     1045.56      971.08     35.01 o
  -9   6   4      396.76      413.80     18.59 o
  -8   6   4     3302.21     3512.21     46.02 o
  -7   6   4       15.80       23.81      6.65 o
  -6   6   4      124.44      148.80      8.49 o
  -5   6   4     1173.87     1050.28     19.35 o
  -4   6   4     3196.38     3088.01     38.41 o
  -3   6   4      475.85      523.21     10.76 o
  -2   6   4      794.06      623.84     19.87 o
  -1   6   4     3463.38     4126.39     40.02 o
   0   6   4     2823.84     2733.18     31.21 o
   1   6   4      370.94      356.60      6.80 o
   2   6   4     3793.58     4072.43     39.33 o
   3   6   4     1845.27     1752.53     21.09 o
   4   6   4     3063.80     2988.41     37.33 o
   5   6   4      236.51      268.28      9.16 o
   6   6   4     1674.41     1719.77     30.25 o
   7   6   4       92.90       80.54      8.60 o
   8   6   4      273.63      274.09     12.40 o
   9   6   4       78.93       67.42      9.71 o
  10   6   4      473.86      485.95     27.53 o
  11   6   4       50.65       53.80     12.34 o
  12   6   4        1.36        7.41     15.00 o
 -12   7   4      217.20      236.98     22.89 o
 -11   7   4       26.90       24.45     14.12 o
 -10   7   4        1.25       -9.73      9.73 o
  -9   7   4      398.35      432.67     17.85 o
  -8   7   4       59.27       56.28      7.97 o
  -7   7   4       32.96       29.54      6.84 o
  -6   7   4      887.33      956.01     19.09 o
  -5   7   4      310.76      356.92     12.05 o
  -4   7   4       20.10       17.22      3.34 o
  -3   7   4     6850.31     6739.79     71.64 o
  -2   7   4      565.53      597.92     10.88 o
  -1   7   4    10827.23    11087.16     96.88 o
   0   7   4      370.97      445.44      9.11 o
   1   7   4        4.34        6.00      3.06 o
   2   7   4      549.46      602.08      9.55 o
   3   7   4     3418.75     3545.05     35.08 o
   4   7   4        0.54        1.22      4.25 o
   5   7   4     3825.46     3891.65     51.93 o
   6   7   4       46.92       72.94      7.06 o
   7   7   4       24.88       30.15      6.73 o
   8   7   4      161.38      136.84      9.92 o
   9   7   4      887.71      924.39     27.83 o
  10   7   4       11.53        0.84     11.50 o
  11   7   4     1010.59     1065.67     39.81 o
  12   7   4        4.74       10.34     15.24 o
 -12   8   4      368.05      308.06     66.01 o
 -11   8   4       11.64        1.33     17.36 o
 -10   8   4      582.12      642.04     29.61 o
  -9   8   4      325.66      328.44     16.30 o
  -8   8   4     1646.58     1711.35     49.38 o
  -7   8   4        0.12        5.40      5.85 o
  -6   8   4        2.59        4.08      6.16 o
  -5   8   4       23.91       40.24      5.96 o
  -4   8   4     1083.78     1140.74     17.97 o
  -3   8   4     1197.35     1248.69     18.54 o
  -2   8   4    23406.94    23105.35    231.59 o
  -1   8   4     5531.82     5750.25     52.97 o
   0   8   4      150.52      138.35      6.07 o
   1   8   4       73.82       95.08      5.50 o
   2   8   4     2903.83     2806.30     31.38 o
   3   8   4      159.83      162.93      6.78 o
   4   8   4     3478.12     3278.92     49.83 o
   5   8   4      181.26      182.19     11.65 o
   6   8   4      568.85      587.05     19.30 o
   7   8   4       54.69       72.79     12.94 o
   8   8   4      712.19      745.65     21.36 o
   9   8   4        0.02        6.84     11.99 o
  10   8   4      844.62      904.61     36.50 o
  11   8   4      245.91      267.48     26.47 o
  12   8   4        2.63       21.00     15.61 o
 -11   9   4       14.24        9.13     17.17 o
 -10   9   4       18.68       21.73     17.17 o
  -9   9   4     1804.94     1842.72     47.70 o
  -8   9   4       19.86       20.99     10.27 o
  -7   9   4     1078.66     1120.14     26.52 o
  -6   9   4        0.35        6.18      5.68 o
  -5   9   4      228.86      213.32      9.74 o
  -4   9   4       25.71       27.34      5.63 o
  -3   9   4       39.73       30.25      5.04 o
  -2   9   4      191.96      150.32      6.62 o
  -1   9   4     2583.14     2479.56     27.19 o
   0   9   4      518.55      559.20     11.39 o
   1   9   4     2588.95     2663.21     32.70 o
   2   9   4     1096.20     1294.68     19.23 o
   3   9   4     3049.18     3131.19     40.10 o
   4   9   4      610.06      645.21     18.12 o
   5   9   4      578.18      542.81     19.07 o
   6   9   4     1089.30     1269.50     29.87 o
   7   9   4       28.44       26.02      9.44 o
   8   9   4       91.99      117.36     20.14 o
   9   9   4     2188.38     2182.72     70.28 o
  10   9   4       37.84       41.84     18.99 o
  11   9   4      512.41      529.39     39.75 o
 -11  10   4       60.03       88.74     22.28 o
 -10  10   4      852.47      782.53     44.82 o
  -9  10   4      103.39      112.89     23.63 o
  -8  10   4     1017.62      992.29     43.61 o
  -7  10   4      158.38      171.85     16.61 o
  -6  10   4       83.11       69.63      8.80 o
  -5  10   4        2.02        7.44      5.97 o
  -4  10   4       76.39       60.89      6.54 o
  -3  10   4      125.34      150.49      7.60 o
  -2  10   4     8747.15     8656.85     92.83 o
  -1  10   4     1151.43     1177.01     18.93 o
   0  10   4      451.23      514.90     13.08 o
   1  10   4        0.08        2.81      5.39 o
   2  10   4       16.24       13.73      6.27 o
   3  10   4      530.12      481.37     15.34 o
   4  10   4     2683.10     2765.42     45.05 o
   5  10   4      226.74      190.90     11.62 o
   6  10   4     1387.18     1434.31     33.08 o
   7  10   4      431.87      423.67     19.07 o
   8  10   4      565.10      597.20     48.90 o
   9  10   4        0.21       -1.24     16.68 o
  10  10   4     1693.02     1945.15     69.66 o
  11  10   4       16.71      -18.78     18.78 o
 -10  11   4       11.94        6.37     18.78 o
  -9  11   4     2558.82     2651.05     80.46 o
  -8  11   4      132.34      120.01     20.74 o
  -7  11   4      907.22      957.86     33.68 o
  -6  11   4      236.43      255.93     15.40 o
  -5  11   4      603.97      658.48     20.79 o
  -4  11   4      894.98      904.01     22.31 o
  -3  11   4     1393.56     1514.79     27.55 o
  -2  11   4      548.48      570.27     14.81 o
  -1  11   4     1428.04     1446.38     23.99 o
   0  11   4      220.70      182.09      8.56 o
   1  11   4       59.35       46.67      6.63 o
   2  11   4     1291.80     1257.24     30.11 o
   3  11   4     1122.10      964.23     25.35 o
   4  11   4       71.51       63.91      8.73 o
   5  11   4      319.88      295.90     16.55 o
   6  11   4       13.07       12.60      9.36 o
   7  11   4      280.97      239.26     25.04 o
   8  11   4       50.18       47.83     18.33 o
   9  11   4      421.88      419.86     34.35 o
  10  11   4      143.81      155.00     27.66 o
 -10  12   4      654.63      744.88     44.55 o
  -9  12   4       12.01        3.31     48.90 o
  -8  12   4     2356.04     2368.33    101.87 o
  -7  12   4       14.96      -24.45     24.45 o
  -6  12   4       87.68      107.44     14.68 o
  -5  12   4        0.48       -3.61     11.06 o
  -4  12   4      218.38      231.16     16.78 o
  -3  12   4     1288.85     1397.04     27.08 o
  -2  12   4     2113.46     2225.98     36.52 o
  -1  12   4     1666.18     1589.80     32.15 o
   0  12   4      182.78      215.98     12.79 o
   1  12   4      715.84      682.01     18.68 o
   2  12   4        3.59       -6.25      7.86 o
   3  12   4       15.59       10.74      8.50 o
   4  12   4     3524.24     3682.49     66.20 o
   5  12   4      973.44      841.39     26.02 o
   6  12   4      429.32      400.01     43.19 o
   7  12   4       75.37       58.07     18.01 o
   8  12   4      674.79      599.34     39.45 o
   9  12   4        0.06      -12.93     17.17 o
  -9  13   4      246.18      174.40     44.01 o
  -8  13   4       20.11        1.63     27.71 o
  -7  13   4       16.27        4.89     27.71 o
  -6  13   4       95.82       92.91     35.86 o
  -5  13   4      159.95      173.45     17.45 o
  -4  13   4       10.77       44.32     11.29 o
  -3  13   4     3762.52     3513.08     64.27 o
  -2  13   4      533.14      495.91     18.34 o
  -1  13   4     6541.66     6442.11     98.13 o
   0  13   4        2.21        7.37      8.74 o
   1  13   4      431.73      452.72     20.68 o
   2  13   4      136.20      151.98     15.66 o
   3  13   4     2432.25     2295.82     55.27 o
   4  13   4       14.97       13.71     15.98 o
   5  13   4     1381.51     1362.01     92.09 o
   6  13   4       58.74       66.33     18.37 o
   7  13   4       48.64       38.30     38.30 o
   8  13   4       31.48       50.62     19.95 o
   9  13   4      527.69      535.41     40.61 o
  -8  14   4      618.55      541.14     61.94 o
  -7  14   4       65.63       39.12     35.86 o
  -6  14   4        7.92       27.71     30.97 o
  -5  14   4      665.97      703.86     41.77 o
  -4  14   4      450.88      486.38     21.89 o
  -3  14   4      189.82      205.77     22.35 o
  -2  14   4     1757.11     1901.68     50.54 o
  -1  14   4       27.30       56.83     15.31 o
   0  14   4      329.57      354.74     24.07 o
   1  14   4     1080.14     1038.29     31.20 o
   2  14   4      567.93      566.22     34.46 o
   3  14   4       18.15       14.67     29.34 o
   4  14   4     2249.12     2146.63    105.95 o
   5  14   4      160.97       91.28     32.60 o
   6  14   4      464.68      345.55     48.90 o
   7  14   4        5.10       13.43     18.37 o
   8  14   4      477.04      523.21     39.90 o
  -7  15   4      691.39      775.85     74.98 o
  -6  15   4       33.25       26.85     21.54 o
  -5  15   4       21.79        8.80     19.95 o
  -4  15   4      313.87      326.88     34.35 o
  -3  15   4      897.26      868.68     82.31 o
  -2  15   4       94.94       79.71     23.61 o
  -1  15   4     1635.50     1731.18     65.11 o
   0  15   4       69.29       35.77     21.81 o
   1  15   4       96.63       47.44     23.63 o
   2  15   4       56.81       78.17     29.34 o
   3  15   4      689.55      798.67     70.09 o
   4  15   4      143.84      180.92     40.75 o
   5  15   4     1163.10     1123.03     76.61 o
   6  15   4       40.31       74.98     39.12 o
   7  15   4       75.55       74.98     37.49 o
  -6  16   4      121.77       66.83     40.75 o
  -5  16   4       19.75       37.01     23.44 o
  -4  16   4     1124.28     1092.83     96.17 o
  -3  16   4        9.62       19.56     23.05 o
  -2  16   4      502.58      519.95     41.96 o
  -1  16   4       24.92       -2.38     21.30 o
   0  16   4      228.06      215.04     31.78 o
   1  16   4        2.71       -2.72     20.65 o
   2  16   4      106.22      112.34     25.28 o
   3  16   4     1882.65     2111.95     76.59 o
   4  16   4       87.88       53.79     37.49 o
   5  16   4      506.59      572.11     66.83 o
  -4  17   4       74.89       56.50     25.76 o
  -3  17   4      502.43      525.61     43.75 o
  -2  17   4      169.88      228.13     33.99 o
  -1  17   4      185.40      152.89     59.49 o
   0  17   4        4.74      -21.30     21.30 o
   1  17   4        1.29        8.96     25.26 o
   2  17   4       10.34       -6.36     39.93 o
   3  17   4       87.11       71.19     48.08 o
 -13   0   5      169.19      231.45     40.75 o
 -11   0   5       38.34       88.97     22.12 o
  -9   0   5     1190.21     1249.24     34.13 o
  -7   0   5     5274.19     4770.87     75.11 o
  -5   0   5    12437.15    12975.49    214.85 o
  -3   0   5    17672.33    17479.74    245.70 o
  -1   0   5     1319.83     1824.80     29.64 o
   1   0   5      823.98     1186.92     36.67 o
   3   0   5    14311.51    13829.69    278.34 o
   5   0   5     2694.03     2657.70     49.35 o
   7   0   5     1716.64     1520.82     29.33 o
   9   0   5      748.88      681.78     24.46 o
  11   0   5      408.71      408.10     77.42 o
  13   0   5      473.63      437.89     35.73 o
 -13   1   5       47.59       76.39     21.30 o
 -12   1   5        9.29       12.48     16.68 o
 -11   1   5       88.83       80.22     11.64 o
 -10   1   5     2570.49     2488.32     39.61 o
  -9   1   5     1640.26     1715.58     26.88 o
  -8   1   5     1322.08     1435.30     21.03 o
  -7   1   5      153.73      143.55      8.93 o
  -6   1   5       38.70       55.24      5.11 o
  -5   1   5      167.69      194.29      7.55 o
  -4   1   5    13178.76    12717.85    137.02 o
  -3   1   5     3829.53     4158.21     43.55 o
  -2   1   5     8620.76     8461.17     91.15 o
  -1   1   5     9582.31    10879.01    156.25 o
   0   1   5     1004.34     1254.21     18.63 o
   1   1   5     3232.79     3397.93     83.66 o
   2   1   5      722.53      741.08     17.88 o
   3   1   5     2925.35     3219.84     50.72 o
   4   1   5    12801.94    12819.70    184.59 o
   5   1   5      241.72      288.88      7.29 o
   6   1   5      517.98      645.78     10.77 o
   7   1   5      448.12      593.39     11.38 o
   8   1   5     2105.14     1944.27     31.18 o
   9   1   5      123.88      101.09      9.12 o
  10   1   5       39.30       32.34      9.35 o
  11   1   5       96.99       85.25     23.38 o
  12   1   5        5.77      -10.47     10.47 o
  13   1   5       25.53       37.77     13.35 o
 -13   2   5      355.95      328.36     31.68 o
 -12   2   5       13.83        6.91     27.71 o
 -11   2   5     1517.60     1529.67     37.56 o
 -10   2   5        3.68        2.24      7.46 o
  -9   2   5      667.46      699.30     15.67 o
  -8   2   5     1771.13     1780.72     24.50 o
  -7   2   5     3634.47     3671.57     45.54 o
  -6   2   5       75.08      113.93      6.17 o
  -5   2   5      849.49      728.03     18.44 o
  -4   2   5    10362.97    10626.15    125.37 o
  -3   2   5     2199.12     2106.97     24.08 o
  -2   2   5     6954.00     6651.63     68.11 o
  -1   2   5       43.27       40.66      2.94 o
   0   2   5      780.15      801.71     11.91 o
   1   2   5      532.95      628.44      9.93 o
   2   2   5      381.44      356.21     13.88 o
   3   2   5     6349.56     5881.55     87.39 o
   4   2   5       13.73        6.84      3.37 o
   5   2   5     1069.59      945.49     14.06 o
   6   2   5     2945.17     2939.47     57.59 o
   7   2   5      703.65      756.28     16.15 o
   8   2   5     1683.57     1485.69     25.92 o
   9   2   5     2517.61     2489.62     38.87 o
  10   2   5        3.68       -3.61      7.17 o
  11   2   5      917.39      863.15     31.50 o
  12   2   5       10.80       28.29     11.97 o
  13   2   5      290.93      278.90     20.91 o
 -13   3   5        2.25      -17.29     17.29 o
 -12   3   5        0.29        5.90     16.68 o
 -11   3   5      467.10      460.32     21.81 o
 -10   3   5       93.13      107.48     10.05 o
  -9   3   5        9.08       16.65      7.11 o
  -8   3   5      117.63       86.68      6.33 o
  -7   3   5       94.49       96.42      6.81 o
  -6   3   5        5.37        1.58      4.08 o
  -5   3   5      227.96      172.44      6.46 o
  -4   3   5     4324.83     4552.65     52.68 o
  -3   3   5      844.05     1085.22     15.54 o
  -2   3   5     1409.17     1557.88     16.62 o
  -1   3   5      798.27      797.34      8.38 o
   0   3   5        2.35       21.14      2.24 o
   1   3   5      392.64      439.88      6.48 o
   2   3   5    13748.74    14327.37    164.25 o
   3   3   5      961.33     1197.34     15.89 o
   4   3   5     2338.76     2241.02     30.39 o
   5   3   5        9.91       12.48      2.42 o
   6   3   5       18.53       31.36      4.65 o
   7   3   5      203.59      217.39     11.36 o
   8   3   5     1099.55     1065.98     29.89 o
   9   3   5      617.36      663.77     17.55 o
  10   3   5     3935.27     3926.05     57.20 o
  11   3   5       12.34       18.59     10.22 o
  12   3   5      462.73      406.87     23.48 o
  13   3   5        0.30      -11.71     11.71 o
 -13   4   5      102.34       94.78     22.96 o
 -12   4   5        9.82        5.54     13.11 o
 -11   4   5     1209.43     1134.23     45.67 o
 -10   4   5     1291.92     1320.69     26.78 o
  -9   4   5     1710.77     1668.13     29.77 o
  -8   4   5       19.57       15.66      6.50 o
  -7   4   5       14.59       32.11      5.73 o
  -6   4   5      124.99      134.10      7.01 o
  -5   4   5     1645.38     1636.08     22.88 o
  -4   4   5      380.76      272.89      8.00 o
  -3   4   5    10230.29    10022.69    118.46 o
  -2   4   5        1.05       10.82      2.39 o
  -1   4   5     1155.24     1219.98     12.22 o
   0   4   5      104.11       66.24      3.84 o
   1   4   5     8752.67     8799.85    103.98 o
   2   4   5      102.90      168.09      5.41 o
   3   4   5     6576.74     6780.56     81.22 o
   4   4   5     1523.66     1743.59     21.35 o
   5   4   5      963.41     1009.09     15.71 o
   6   4   5      259.66      273.01     14.46 o
   7   4   5     2133.06     2217.82     33.86 o
   8   4   5       53.52       89.54      8.37 o
   9   4   5      886.30      902.22     20.78 o
  10   4   5      444.05      373.15     20.20 o
  11   4   5      121.50      139.45     14.64 o
  12   4   5        0.14       -4.68     10.98 o
  13   4   5        3.37        8.22     12.53 o
 -13   5   5       26.26       21.19     19.59 o
 -12   5   5        7.05       22.08     14.34 o
 -11   5   5      471.59      560.71     29.17 o
 -10   5   5     1290.30     1372.99     30.26 o
  -9   5   5        2.30       18.17      7.89 o
  -8   5   5     4441.78     4512.80     61.07 o
  -7   5   5       49.07       38.24      6.10 o
  -6   5   5     3980.02     4217.95     55.52 o
  -5   5   5       38.36        5.72      4.83 o
  -4   5   5     5019.79     5121.01     63.62 o
  -3   5   5        5.52       13.04      3.44 o
  -2   5   5    11472.46    11775.50    106.89 o
  -1   5   5        0.24       -1.74      2.00 o
   0   5   5       57.26       55.26      2.80 o
   1   5   5     2960.81     3223.88     33.26 o
   2   5   5     1974.25     1808.39     22.41 o
   3   5   5      816.56      851.68     12.25 o
   4   5   5      621.55      485.71      9.28 o
   5   5   5      517.23      599.84     12.28 o
   6   5   5      501.40      506.95     14.07 o
   7   5   5        2.01        0.11      5.80 o
   8   5   5      899.83      940.47     22.52 o
   9   5   5        4.39        2.33      7.39 o
  10   5   5      525.67      517.84     22.68 o
  11   5   5       55.14       39.36     18.35 o
  12   5   5        5.22       -0.82     11.02 o
 -12   6   5        6.16        0.52     13.47 o
 -11   6   5       81.55       79.21     15.61 o
 -10   6   5      739.34      764.90     22.54 o
  -9   6   5     2712.60     2599.74     40.98 o
  -8   6   5      889.31      864.12     22.22 o
  -7   6   5      658.15      713.54     16.63 o
  -6   6   5     1507.71     1563.37     25.69 o
  -5   6   5       52.97       44.38      6.54 o
  -4   6   5     1346.34     1513.06     20.65 o
  -3   6   5     3715.91     3537.38     39.91 o
  -2   6   5        1.41        1.32      2.93 o
  -1   6   5     6973.70     7013.18     65.27 o
   0   6   5     1610.84     1744.81     20.58 o
   1   6   5      559.43      569.58      7.87 o
   2   6   5      249.10      376.84      9.26 o
   3   6   5     1481.91     1499.31     22.15 o
   4   6   5     3615.72     3397.10     41.63 o
   5   6   5     1843.16     1979.93     27.66 o
   6   6   5       55.77       44.63      6.24 o
   7   6   5     1096.15     1035.17     20.63 o
   8   6   5      131.95      157.91     10.07 o
   9   6   5      609.29      611.43     17.90 o
  10   6   5      741.60      738.35     31.33 o
  11   6   5      498.99      464.05     28.85 o
  12   6   5       38.63       33.86     16.19 o
 -12   7   5        1.47        9.74     14.72 o
 -11   7   5      155.38      199.68     20.33 o
 -10   7   5      932.28      948.24     28.37 o
  -9   7   5        1.03        6.62      9.44 o
  -8   7   5      331.37      328.23     19.78 o
  -7   7   5       43.08       49.50      7.50 o
  -6   7   5       52.27       83.60      7.84 o
  -5   7   5       29.25       25.82      5.24 o
  -4   7   5     2264.86     2154.14     35.02 o
  -3   7   5      307.70      293.24     12.54 o
  -2   7   5     2162.00     2034.53     27.22 o
  -1   7   5      142.43      128.16      4.97 o
   0   7   5      103.56      114.08      5.01 o
   1   7   5     1362.74     1379.80     16.21 o
   2   7   5     5225.77     5167.04     49.51 o
   3   7   5      953.59      928.88     14.99 o
   4   7   5     7782.82     7939.40     96.90 o
   5   7   5       47.68       49.80      6.15 o
   6   7   5      246.51      224.86     10.02 o
   7   7   5       50.66       39.16      8.06 o
   8   7   5      762.54      725.76     20.62 o
   9   7   5        2.76       13.21      9.36 o
  10   7   5      695.83      764.82     31.97 o
  11   7   5       41.16       27.92     14.41 o
  12   7   5       44.99       26.88     15.78 o
 -12   8   5       21.63        2.30     25.20 o
 -11   8   5       48.70       89.84     17.24 o
 -10   8   5      128.74       90.88     16.29 o
  -9   8   5     2024.50     2056.71     38.93 o
  -8   8   5       75.16       88.65      8.53 o
  -7   8   5      665.76      675.63     17.00 o
  -6   8   5      197.00      190.65      9.01 o
  -5   8   5     1025.50      980.93     21.51 o
  -4   8   5      797.13      808.29     14.68 o
  -3   8   5     6736.07     6541.57     80.30 o
  -2   8   5     5943.91     6076.86     61.72 o
  -1   8   5     3752.74     3774.25     36.48 o
   0   8   5      283.05      289.76      8.22 o
   1   8   5      168.01      173.75      7.87 o
   2   8   5      379.93      448.77      8.98 o
   3   8   5     3021.93     2601.76     34.67 o
   4   8   5      604.90      642.45     16.77 o
   5   8   5     5481.87     5051.72     80.95 o
   6   8   5       39.06       42.19      9.88 o
   7   8   5      276.52      267.66     15.03 o
   8   8   5       38.77       40.32      9.99 o
   9   8   5      988.68     1059.43     37.30 o
  10   8   5        5.33       24.73     14.41 o
  11   8   5      299.77      335.80     26.02 o
 -11   9   5        9.13      -16.01     16.01 o
 -10   9   5     2094.52     2060.18     54.23 o
  -9   9   5       84.82       92.73     15.94 o
  -8   9   5     1244.45     1354.38     39.12 o
  -7   9   5      139.66      152.64     10.68 o
  -6   9   5      237.94      214.86     11.13 o
  -5   9   5     1133.52     1000.58     19.13 o
  -4   9   5     1900.67     1956.20     28.90 o
  -3   9   5      175.18      120.32      6.71 o
  -2   9   5     5500.00     5557.38     57.67 o
  -1   9   5      163.05      199.03      8.60 o
   0   9   5       93.56       81.45      5.37 o
   1   9   5       85.79       95.27      8.77 o
   2   9   5     2800.65     2794.42     34.10 o
   3   9   5       43.14       38.25      6.22 o
   4   9   5     1763.05     1711.45     30.88 o
   5   9   5      438.25      405.97     16.32 o
   6   9   5        6.32       -4.82      7.90 o
   7   9   5      114.90      102.29     11.41 o
   8   9   5      857.14      787.56     37.98 o
   9   9   5        2.59        1.07     16.68 o
  10   9   5      862.00      871.63     46.06 o
  11   9   5      138.81      186.28     49.71 o
 -11  10   5      121.39      116.34     24.20 o
 -10  10   5       15.38       28.18     17.84 o
  -9  10   5     2298.06     2247.61     71.35 o
  -8  10   5       52.17       33.87     14.30 o
  -7  10   5      410.03      386.30     18.91 o
  -6  10   5      131.90      141.60     10.82 o
  -5  10   5      355.05      350.64     13.31 o
  -4  10   5      252.54      239.70      9.77 o
  -3  10   5     2024.63     1945.13     25.23 o
  -2  10   5      433.04      442.96     11.57 o
  -1  10   5      291.74      264.91      9.45 o
   0  10   5     3087.30     3015.27     42.24 o
   1  10   5      162.57      158.92      9.46 o
   2  10   5       20.29       10.92      7.22 o
   3  10   5      327.41      317.03     13.03 o
   4  10   5     4989.16     4971.63     72.94 o
   5  10   5     3188.89     3367.35     53.36 o
   6  10   5       16.76       12.78      8.53 o
   7  10   5        8.79       -2.47     10.56 o
   8  10   5       17.04       10.00     16.45 o
   9  10   5      538.75      564.03     38.03 o
  10  10   5        1.25        1.52     17.84 o
  11  10   5       99.60       62.67     22.71 o
 -10  11   5     1192.98     1391.91     87.20 o
  -9  11   5        0.00       -5.59     16.01 o
  -8  11   5     1145.48     1247.05     49.65 o
  -7  11   5        6.10        5.97      9.63 o
  -6  11   5       54.39       25.77      9.35 o
  -5  11   5       20.06       21.57     10.58 o
  -4  11   5       10.28       12.76      8.12 o
  -3  11   5        4.61       -2.04      6.73 o
  -2  11   5     9302.88     9232.99    114.57 o
  -1  11   5      143.89      171.18      9.21 o
   0  11   5        2.83        1.59      5.30 o
   1  11   5      267.59      262.47     12.44 o
   2  11   5     1357.19     1405.42     31.30 o
   3  11   5      680.02      635.16     31.53 o
   4  11   5      287.29      199.08     11.90 o
   5  11   5      426.58      344.96     16.61 o
   6  11   5      111.13      101.05     13.86 o
   7  11   5       12.92       16.30     14.85 o
   8  11   5      297.47      352.57     31.30 o
   9  11   5        0.97       -6.46     16.68 o
  10  11   5      992.51     1047.57     78.24 o
 -10  12   5       15.58       22.28     20.36 o
  -9  12   5     2300.48     2417.20    114.10 o
  -8  12   5        7.04      -17.93     29.34 o
  -7  12   5      215.20      239.60     40.75 o
  -6  12   5       44.57       63.47     13.55 o
  -5  12   5      132.73      152.87     17.97 o
  -4  12   5       25.65       45.14     10.72 o
  -3  12   5     3044.90     3141.31     50.36 o
  -2  12   5      162.08      112.92      9.51 o
  -1  12   5     1216.40     1213.05     24.16 o
   0  12   5      230.51      186.76      9.90 o
   1  12   5        2.82        5.72      6.78 o
   2  12   5      113.54      126.60     11.50 o
   3  12   5     1341.32     1305.85     51.29 o
   4  12   5      143.02      136.54     12.59 o
   5  12   5      276.77      289.74     25.76 o
   6  12   5       69.97       60.95     33.41 o
   7  12   5       72.05       74.96     19.49 o
   8  12   5       41.99       60.17     20.65 o
   9  12   5      969.79     1150.16     52.98 o
  -9  13   5      227.99      273.83     47.27 o
  -8  13   5      566.33      523.21     57.05 o
  -7  13   5       44.49       44.01     30.97 o
  -6  13   5      132.33      148.61     25.26 o
  -5  13   5       16.06       26.68     12.27 o
  -4  13   5       34.14       39.87     11.20 o
  -3  13   5      337.15      232.84     18.49 o
  -2  13   5     4386.89     4442.24     70.04 o
  -1  13   5       26.83       11.29      9.08 o
   0  13   5       67.95       78.37     10.13 o
   1  13   5      309.47      301.93     19.36 o
   2  13   5      853.33      867.73     25.46 o
   3  13   5       41.82       34.97     12.37 o
   4  13   5     1466.93     1516.36     53.14 o
   5  13   5        7.10       -9.91     14.46 o
   6  13   5      267.77      280.92     27.38 o
   7  13   5       36.65       22.97     18.78 o
   8  13   5      351.57      394.11     48.90 o
   9  13   5        4.39       23.16     21.54 o
  -8  14   5       65.81       55.42     39.12 o
  -7  14   5        3.50       11.41     32.60 o
  -6  14   5        4.79       -8.15     27.71 o
  -5  14   5        2.02       34.99     25.26 o
  -4  14   5       97.38       62.43     33.41 o
  -3  14   5     2451.61     2480.14    128.77 o
  -2  14   5       43.62       48.25     19.95 o
  -1  14   5       18.01       22.14     14.14 o
   0  14   5      175.04      151.11     15.71 o
   1  14   5      399.54      415.76     23.09 o
   2  14   5      299.59      223.30     40.75 o
   3  14   5     2494.20     2547.60    114.10 o
   4  14   5        5.68       13.04     26.08 o
   5  14   5      349.20      257.53     44.01 o
   6  14   5        6.89      -15.65     15.65 o
   7  14   5      560.17      598.80     39.90 o
   8  14   5        2.23      -12.15     17.61 o
  -7  15   5      154.52      197.22     45.64 o
  -6  15   5        0.40      -30.97     32.60 o
  -5  15   5      214.10      124.62     26.21 o
  -4  15   5      684.09      751.53     46.58 o
  -3  15   5       31.67       19.47     48.08 o
  -2  15   5      826.55      740.57     45.43 o
  -1  15   5      222.87      202.95     48.90 o
   0  15   5        5.58        4.54     13.63 o
   1  15   5      265.25      289.02     23.24 o
   2  15   5      281.93      291.28     30.86 o
   3  15   5      631.90      650.35     61.94 o
   4  15   5     1188.76     1364.26     83.13 o
   5  15   5      153.65      171.14     40.75 o
   6  15   5       59.51       84.76     35.86 o
   7  15   5        5.99       55.42     34.23 o
  -5  16   5        9.56        7.09     22.96 o
  -4  16   5       54.88       85.05     25.04 o
  -3  16   5     1037.49     1111.44     54.66 o
  -2  16   5       39.31       11.84     21.81 o
  -1  16   5      293.41      327.14     35.14 o
   0  16   5      206.93      175.98     29.37 o
   1  16   5       38.58      115.26     25.91 o
   2  16   5        0.46      -18.78     18.78 o
   3  16   5      486.65      451.49     57.05 o
   4  16   5       24.75       35.86     35.86 o
   5  16   5      858.95      823.12     74.98 o
  -3  17   5      127.27      200.65     32.83 o
  -2  17   5      412.81      470.93     43.21 o
  -1  17   5        1.39        0.12     22.96 o
   0  17   5        2.33      -23.03     25.26 o
   1  17   5        0.52       -0.81     28.52 o
   2  17   5       40.00       10.61     23.44 o
   3  17   5       65.04       93.15     34.23 o
 -12   0   6      337.74      251.01     37.49 o
 -10   0   6      558.93      557.34     23.83 o
  -8   0   6      231.31      203.67     11.81 o
  -6   0   6       67.95       79.92      9.03 o
  -4   0   6     6231.20     6362.52     93.28 o
  -2   0   6     5585.88     5442.84     78.56 o
   0   0   6     2381.79     2665.34     46.40 o
   2   0   6    17317.18    17838.85    355.56 o
   4   0   6     2810.98     2998.96     69.72 o
   6   0   6     2498.45     2537.77     41.22 o
   8   0   6      856.52      760.20     24.43 o
  10   0   6       24.87       15.95     13.15 o
  12   0   6      526.87      574.53     39.12 o
 -13   1   6      113.94      106.35     23.05 o
 -12   1   6       51.13       52.97     18.44 o
 -11   1   6     1067.06     1035.14     41.88 o
 -10   1   6        5.16       -6.97      6.97 o
  -9   1   6      339.27      339.43     16.79 o
  -8   1   6      168.85      131.59      8.70 o
  -7   1   6     1065.76     1164.25     19.08 o
  -6   1   6      242.71      272.50      9.54 o
  -5   1   6     1633.84     1548.08     49.50 o
  -4   1   6      506.59      617.41     15.61 o
  -3   1   6     3451.09     3557.67     35.50 o
  -2   1   6     5144.11     5667.01     67.18 o
  -1   1   6     7386.36     7357.07     69.76 o
   0   1   6     3023.46     3586.63     47.65 o
   1   1   6     1751.02     1733.41     32.61 o
   2   1   6     4580.39     4869.74     84.06 o
   3   1   6    16444.38    16835.31    238.99 o
   4   1   6      104.58      132.82      8.70 o
   5   1   6       66.65       38.07      6.28 o
   6   1   6      164.07       90.75      3.93 o
   7   1   6     1470.03     1582.35     30.77 o
   8   1   6      258.56      273.54     11.26 o
   9   1   6     1004.11      919.77     20.23 o
  10   1   6        0.08       -3.75      7.10 o
  11   1   6      507.35      497.97     24.43 o
  12   1   6       81.31       94.81     14.24 o
  13   1   6      665.60      762.66     37.17 o
 -13   2   6        0.27       -4.46     17.17 o
 -12   2   6      365.69      383.33     32.21 o
 -11   2   6      107.13      129.17     13.07 o
 -10   2   6     1356.09     1430.57     40.70 o
  -9   2   6      170.27      161.99      8.19 o
  -8   2   6      912.28     1007.53     21.78 o
  -7   2   6      323.78      308.68      9.86 o
  -6   2   6      135.24      141.09      6.73 o
  -5   2   6      222.94      229.04      8.91 o
  -4   2   6    24218.21    24471.47    282.27 o
  -3   2   6     4868.95     5126.69     62.81 o
  -2   2   6     2483.86     2201.06     20.52 o
  -1   2   6     1031.18     1297.40     13.36 o
   0   2   6    10397.60    10410.68    147.65 o
   1   2   6     1520.97     1298.46     19.54 o
   2   2   6     7877.94     7947.53    115.10 o
   3   2   6      271.26      279.02     12.38 o
   4   2   6    12936.97    13212.18    220.83 o
   5   2   6      308.39      501.54     10.31 o
   6   2   6      454.83      539.89     13.86 o
   7   2   6      214.45      207.71     10.59 o
   8   2   6     5420.54     5406.02     76.94 o
   9   2   6       67.09       39.42      7.77 o
  10   2   6     2551.61     2520.08     40.80 o
  11   2   6        7.24       21.46     11.29 o
  12   2   6       97.53       75.57     13.98 o
  13   2   6        1.28       26.54     13.60 o
 -13   3   6       83.07      103.45     22.45 o
 -12   3   6      244.44      236.52     26.51 o
 -11   3   6     1890.85     1911.00     42.87 o
 -10   3   6      212.10      192.26     13.46 o
  -9   3   6     1148.73     1113.37     20.64 o
  -8   3   6       63.56       45.25      6.61 o
  -7   3   6      125.20       89.09      6.61 o
  -6   3   6      525.97      625.85     12.60 o
  -5   3   6     7829.17     7831.87     87.20 o
  -4   3   6       36.77       35.52      4.56 o
  -3   3   6     2907.62     2866.24     32.25 o
  -2   3   6      633.81      557.01      6.87 o
  -1   3   6       85.88      101.18      3.80 o
   0   3   6     6860.78     6946.48     66.97 o
   1   3   6     3873.34     3715.13     45.17 o
   2   3   6       61.84       92.88      4.68 o
   3   3   6     7213.00     6959.66     90.63 o
   4   3   6     1562.06     1955.91     26.90 o
   5   3   6       49.53      113.82      7.86 o
   6   3   6      336.12      406.65      8.43 o
   7   3   6     1670.46     1407.45     24.01 o
   8   3   6      129.14      138.44      9.30 o
   9   3   6      254.38      238.74     12.06 o
  10   3   6      139.83      131.87     10.96 o
  11   3   6      297.24      286.27     18.91 o
  12   3   6        0.06       -6.65     10.93 o
  13   3   6      234.19      271.59     21.19 o
 -13   4   6      347.88      349.99     33.99 o
 -12   4   6      157.96      212.16     30.97 o
 -11   4   6       59.09       58.79     12.53 o
 -10   4   6      196.86      194.07     15.98 o
  -9   4   6      128.86      163.66      9.34 o
  -8   4   6     1818.35     1724.07     26.58 o
  -7   4   6      153.07      156.78      7.90 o
  -6   4   6      261.12      279.51      9.27 o
  -5   4   6     2646.32     2788.73     46.27 o
  -4   4   6    13527.51    13695.13    160.13 o
  -3   4   6     8214.30     9220.62     97.80 o
  -2   4   6       49.07       22.97      2.47 o
  -1   4   6       18.86        5.97      1.89 o
   0   4   6      968.43      977.49     12.02 o
   1   4   6      981.55      826.17     10.57 o
   2   4   6     1092.13     1600.53     19.07 o
   3   4   6     1883.30     1815.11     21.65 o
   4   4   6     1110.75     1038.23     14.68 o
   5   4   6      158.91      216.98      5.76 o
   6   4   6       47.01       34.39      5.15 o
   7   4   6      121.44       79.34      7.85 o
   8   4   6      246.85      240.28     12.39 o
   9   4   6      655.57      658.03     17.85 o
  10   4   6     2624.33     2632.61     47.16 o
  11   4   6       41.76       43.68     12.33 o
  12   4   6        7.73       10.46     11.76 o
 -13   5   6       79.40       83.62     26.89 o
 -12   5   6        6.05        5.06     16.68 o
 -11   5   6     1886.17     1989.81     44.74 o
 -10   5   6      276.11      278.71     15.24 o
  -9   5   6     1705.05     1887.99     29.37 o
  -8   5   6       24.77       16.31      6.20 o
  -7   5   6      193.26      184.86      8.95 o
  -6   5   6       28.57       34.64      6.73 o
  -5   5   6     6162.41     5815.00     72.50 o
  -4   5   6     3100.14     3301.68     43.30 o
  -3   5   6     4265.37     3829.27     42.44 o
  -2   5   6     1937.50     2225.91     21.09 o
  -1   5   6      461.74      558.36      7.41 o
   0   5   6     1044.56     1301.81     14.71 o
   1   5   6     1737.07     1895.59     24.21 o
   2   5   6       22.46       34.04      3.31 o
   3   5   6    13125.57    13576.59    147.70 o
   4   5   6     3573.22     3948.47     43.64 o
   5   5   6      573.56      470.44     10.78 o
   6   5   6       90.37      185.02      8.51 o
   7   5   6     2200.65     2100.69     32.78 o
   8   5   6       58.93       64.86      7.90 o
   9   5   6     2244.39     2390.10     51.93 o
  10   5   6       35.16       28.69     10.58 o
  11   5   6      348.09      378.93     21.34 o
  12   5   6       21.57        2.39     13.40 o
 -12   6   6       96.09      161.46     24.76 o
 -11   6   6     1048.38      878.95     34.18 o
 -10   6   6      722.55      685.68     21.62 o
  -9   6   6       51.71       36.82      9.71 o
  -8   6   6     1807.22     1779.77     29.79 o
  -7   6   6      710.61      681.50     16.86 o
  -6   6   6      205.56      240.52     10.21 o
  -5   6   6      591.75      596.34     13.94 o
  -4   6   6     2979.22     2982.00     38.14 o
  -3   6   6      798.73      794.46     15.81 o
  -2   6   6     5488.04     5429.63     54.45 o
  -1   6   6       54.14       62.79      3.37 o
   0   6   6       35.03       58.91      3.21 o
   1   6   6        2.60        8.62      3.09 o
   2   6   6    10002.68    10061.72    110.90 o
   3   6   6       12.09        6.93      3.08 o
   4   6   6     4327.57     4215.89     53.84 o
   5   6   6      253.00      257.33      8.90 o
   6   6   6      515.01      491.95     17.09 o
   7   6   6      607.69      583.92     21.08 o
   8   6   6      580.35      532.90     16.77 o
   9   6   6        7.53        3.99      8.02 o
  10   6   6      836.33      728.14     31.03 o
  11   6   6      156.20      187.39     26.52 o
  12   6   6      183.58      186.07     24.26 o
 -12   7   6      191.44      156.08     31.78 o
 -11   7   6       45.09       23.90     14.05 o
 -10   7   6      318.42      360.77     32.40 o
  -9   7   6      251.67      259.49     19.43 o
  -8   7   6      646.59      599.06     24.17 o
  -7   7   6      341.60      327.27     14.82 o
  -6   7   6       80.38       70.45      7.58 o
  -5   7   6        8.96        2.76      5.52 o
  -4   7   6      197.75      197.46      7.78 o
  -3   7   6     7256.14     7413.69     84.10 o
  -2   7   6     4113.27     4412.47     45.85 o
  -1   7   6     2629.64     2788.11     28.85 o
   0   7   6      167.03      156.81      5.18 o
   1   7   6     1463.04     1357.04     16.95 o
   2   7   6      145.18      252.24      7.57 o
   3   7   6     1048.43      956.09     20.47 o
   4   7   6       87.15       88.75      7.30 o
   5   7   6      798.00      802.02     26.61 o
   6   7   6      302.71      256.78     12.13 o
   7   7   6      735.18      819.77     20.80 o
   8   7   6        0.35        0.64      8.21 o
   9   7   6      789.42      833.94     28.00 o
  10   7   6      209.50      185.60     20.70 o
  11   7   6        3.88       27.56     14.60 o
  12   7   6       13.85       39.06     17.55 o
 -12   8   6        0.39        5.18     14.89 o
 -11   8   6      400.00      398.21     26.59 o
 -10   8   6     1874.47     2043.57     53.93 o
  -9   8   6      217.86      219.58     16.49 o
  -8   8   6      355.79      420.04     14.79 o
  -7   8   6      173.24      134.18      9.69 o
  -6   8   6     1200.89     1110.99     21.14 o
  -5   8   6      153.43      103.82      8.31 o
  -4   8   6     1184.77     1012.23     23.64 o
  -3   8   6     1718.47     1539.32     24.97 o
  -2   8   6     2222.80     1956.07     25.10 o
  -1   8   6      128.85      138.69      5.25 o
   0   8   6      651.33      740.93     12.21 o
   1   8   6      595.54      655.95     11.51 o
   2   8   6     6300.02     6640.78     77.20 o
   3   8   6       84.47      100.40      7.10 o
   4   8   6     3061.61     2867.03     49.90 o
   5   8   6      166.18      131.83     10.70 o
   6   8   6      109.79      140.39     11.57 o
   7   8   6        3.71        9.59      7.73 o
   8   8   6      748.31      885.29     23.32 o
   9   8   6      150.05      179.63     22.97 o
  10   8   6       23.98       24.38     13.72 o
  11   8   6        2.53       -5.85     14.05 o
 -11   9   6      177.74      155.98     27.71 o
 -10   9   6       11.21      -12.69     12.69 o
  -9   9   6     1551.17     1512.95     37.64 o
  -8   9   6       28.25       14.32      8.64 o
  -7   9   6       31.06       37.43      8.44 o
  -6   9   6      154.68      167.49     12.47 o
  -5   9   6     1345.12     1312.80     24.45 o
  -4   9   6      696.93      694.56     14.24 o
  -3   9   6     3133.66     3147.52     38.32 o
  -2   9   6      542.10      513.99     11.75 o
  -1   9   6      140.87      140.25      6.54 o
   0   9   6      430.49      480.81     11.88 o
   1   9   6     4630.67     4287.61     52.36 o
   2   9   6      480.91      442.40     12.72 o
   3   9   6     5351.96     5291.94     75.40 o
   4   9   6        7.06        5.28      6.27 o
   5   9   6       53.77       75.62      9.47 o
   6   9   6      727.07      766.99     22.57 o
   7   9   6      417.87      327.84     16.82 o
   8   9   6        4.74        4.89     22.82 o
   9   9   6      520.06      455.67     52.16 o
  10   9   6       45.27        7.79     18.74 o
  11   9   6      722.04      721.17     46.67 o
 -11  10   6      283.30      234.46     28.81 o
 -10  10   6     1894.24     2034.43    158.92 o
  -9  10   6       57.14       66.90     32.60 o
  -8  10   6      863.36      890.90     40.50 o
  -7  10   6      200.22      226.19     13.65 o
  -6  10   6       17.01        6.18      7.23 o
  -5  10   6      289.42      363.55     13.40 o
  -4  10   6     1036.61     1011.36     19.08 o
  -3  10   6      521.66      547.47     15.68 o
  -2  10   6     2115.50     2227.42     31.72 o
  -1  10   6       56.67       57.97      6.09 o
   0  10   6      664.79      616.02     14.57 o
   1  10   6        9.28       -0.05      5.92 o
   2  10   6     1070.14     1043.07     25.57 o
   3  10   6       20.89       39.07      9.29 o
   4  10   6      230.06      246.18     12.32 o
   5  10   6      148.46      111.84      9.86 o
   6  10   6        5.29        0.52      8.33 o
   7  10   6       43.79       61.94     13.45 o
   8  10   6     1367.25     1214.31     68.46 o
   9  10   6      144.11      104.24     23.63 o
  10  10   6       23.16       24.64     20.14 o
 -10  11   6       30.64       30.62     18.99 o
  -9  11   6      822.06      846.86     42.93 o
  -8  11   6       32.91       28.92     17.18 o
  -7  11   6      743.77      732.22     25.17 o
  -6  11   6        2.96       20.05     10.95 o
  -5  11   6       69.16       81.14      9.95 o
  -4  11   6      257.49      298.06     12.02 o
  -3  11   6     1351.19     1337.71     23.32 o
  -2  11   6      948.08     1013.76     19.58 o
  -1  11   6      229.11      201.12      9.63 o
   0  11   6      114.94       76.63      7.63 o
   1  11   6       12.00        7.94      9.80 o
   2  11   6      116.33      125.27     10.90 o
   3  11   6      795.96      859.51     21.18 o
   4  11   6     1694.70     1610.97     31.58 o
   5  11   6      106.86       78.64      9.80 o
   6  11   6       46.95       40.00     11.58 o
   7  11   6      200.35      224.74     26.08 o
   8  11   6        3.46        3.03     16.01 o
   9  11   6      644.71      656.09     42.06 o
  10  11   6       67.99       58.59     32.60 o
 -10  12   6      609.50      617.75     65.20 o
  -9  12   6      149.52      114.10     37.49 o
  -8  12   6      893.22      883.43     65.20 o
  -7  12   6        0.07       21.98     17.61 o
  -6  12   6       13.47       18.39     12.27 o
  -5  12   6       10.05       24.02     11.71 o
  -4  12   6     2177.48     2203.84     45.29 o
  -3  12   6      257.20      288.45     13.97 o
  -2  12   6     2215.90     2236.33     40.92 o
  -1  12   6      155.82      192.19     11.21 o
   0  12   6     1555.86     1529.79     25.90 o
   1  12   6      159.46      163.55     15.65 o
   2  12   6     2054.19     1806.53     42.82 o
   3  12   6       37.95       11.44      8.94 o
   4  12   6     1862.75     1731.40     50.11 o
   5  12   6       66.09       48.83     22.82 o
   6  12   6        4.78       13.76     15.27 o
   7  12   6       50.46       44.95     26.08 o
   8  12   6     1529.63     1537.26     59.28 o
   9  12   6      548.97      731.84     46.06 o
  -9  13   6      763.48      876.91     70.09 o
  -8  13   6      122.97       78.24     37.49 o
  -7  13   6        8.11       -8.15     29.34 o
  -6  13   6      161.52      101.06     34.23 o
  -5  13   6     1290.14     1357.22     52.68 o
  -4  13   6        4.47        9.07     11.96 o
  -3  13   6     2672.02     2719.97     53.93 o
  -2  13   6        4.05       20.64      9.13 o
  -1  13   6        8.36       24.55      8.82 o
   0  13   6       15.98       18.73      8.88 o
   1  13   6      150.76      158.87     13.60 o
   2  13   6       41.39       45.17      9.28 o
   3  13   6      583.81      562.72     32.48 o
   4  13   6       68.68       43.03     16.27 o
   5  13   6      430.26      454.17     52.97 o
   6  13   6       12.03        2.30     15.98 o
   7  13   6      486.08      385.72     66.01 o
   8  13   6       84.68      106.65     23.44 o
  -8  14   6      203.25      195.59     44.01 o
  -7  14   6      113.35       99.43     37.49 o
  -6  14   6        4.40       -6.52     30.97 o
  -5  14   6       27.65       65.63     23.63 o
  -4  14   6      339.86      369.99     32.47 o
  -3  14   6      369.57      383.61     33.36 o
  -2  14   6     1236.85     1264.49     41.53 o
  -1  14   6      240.13      259.58     18.93 o
   0  14   6      189.98      218.20     17.61 o
   1  14   6       56.02      106.07     23.46 o
   2  14   6      915.15      951.89     65.20 o
   3  14   6        7.40        9.78     27.71 o
   4  14   6      931.99      858.98     63.57 o
   5  14   6        1.88       -8.09     15.98 o
   6  14   6       37.36        6.37     17.49 o
   7  14   6       32.40       28.87     19.56 o
  -7  15   6       16.38       19.56     37.49 o
  -6  15   6      281.09      322.73     53.79 o
  -5  15   6       56.03       35.82     22.96 o
  -4  15   6       27.47       29.50     22.71 o
  -3  15   6     2226.26     2469.13     81.20 o
  -2  15   6      192.86      186.61     52.97 o
  -1  15   6      314.12      315.79     32.27 o
   0  15   6      101.76      104.76     35.06 o
   1  15   6     1161.37     1213.55     40.86 o
   2  15   6      112.17      105.95     34.23 o
   3  15   6     2048.67     2008.09    101.06 o
   4  15   6       96.41       55.42     32.60 o
   5  15   6      658.42      638.94     61.94 o
   6  15   6      350.06      343.92     52.16 o
  -5  16   6      122.71       96.17     42.38 o
  -4  16   6     1387.61     1440.40     62.62 o
  -3  16   6        0.08       -4.13     23.44 o
  -2  16   6      529.75      570.57     42.60 o
  -1  16   6       30.54       40.54     22.96 o
   0  16   6        0.38      -16.44     46.45 o
   1  16   6       44.40       75.13     24.12 o
   2  16   6      654.31      784.42     36.45 o
   3  16   6       80.03      115.73     39.12 o
   4  16   6      366.68      456.38     58.68 o
   5  16   6      137.81      102.69     40.75 o
  -3  17   6      534.52      464.53     42.60 o
  -2  17   6       22.47       60.31     27.71 o
  -1  17   6       72.34       94.54     26.51 o
   0  17   6       81.73      -11.07     30.15 o
   1  17   6       47.73       12.57     24.12 o
   2  17   6       16.42       40.14     24.76 o
   3  17   6       79.59       75.38     25.91 o
 -13   0   7        7.71       24.45     26.08 o
 -11   0   7      586.69      629.16     33.87 o
  -9   0   7     1503.93     1498.80     41.31 o
  -7   0   7      313.43      266.81     21.25 o
  -5   0   7      124.80       92.88      7.60 o
  -3   0   7      912.42      648.56     14.82 o
  -1   0   7     5095.98     4799.93     89.57 o
   1   0   7     6693.33     6097.12    125.63 o
   3   0   7    30832.54    32981.77    654.07 o
   5   0   7     1713.58     1569.77     44.36 o
   7   0   7      696.80      540.09     18.10 o
   9   0   7     4063.91     3828.19     76.56 o
  11   0   7      318.49      316.42     28.81 o
  13   0   7       26.62       51.23     20.14 o
 -13   1   7       24.45       18.46     17.84 o
 -12   1   7      971.99     1078.99    110.02 o
 -11   1   7      148.55      155.40     15.42 o
 -10   1   7      524.77      482.07     18.14 o
  -9   1   7      129.76      154.80      9.86 o
  -8   1   7      120.49      115.71      7.62 o
  -7   1   7        1.75        8.74      5.26 o
  -6   1   7      798.85      744.21     16.37 o
  -5   1   7      704.34      786.41     18.83 o
  -4   1   7    11105.38    11239.60    121.33 o
  -3   1   7     3978.18     4188.60     55.48 o
  -2   1   7     1852.59     1803.95     21.67 o
  -1   1   7     2823.70     2936.14     35.73 o
   0   1   7     5747.48     6248.43     80.75 o
   1   1   7     3807.24     3493.04     61.48 o
   2   1   7    18574.47    18098.38    257.61 o
   3   1   7     2201.12     2118.13     36.24 o
   4   1   7      888.15      877.93     19.95 o
   5   1   7      405.39      505.83     15.64 o
   6   1   7     1525.03     1373.82     24.63 o
   7   1   7      261.41      253.21     12.39 o
   8   1   7      703.66      711.15     16.40 o
   9   1   7       42.86       60.29      8.26 o
  10   1   7      805.52      925.30     21.74 o
  11   1   7      183.71      227.86     17.69 o
  12   1   7      516.01      508.91     26.04 o
  13   1   7       49.64       39.97     13.82 o
 -13   2   7       56.63       69.96     22.45 o
 -12   2   7        8.67        1.74     38.30 o
 -11   2   7     1268.41     1293.88     34.10 o
 -10   2   7       54.86       67.52     10.34 o
  -9   2   7      417.51      412.46     13.33 o
  -8   2   7       90.35       48.45      6.39 o
  -7   2   7       37.31       47.85      5.67 o
  -6   2   7      412.80      456.37     12.39 o
  -5   2   7    19696.11    19984.11    230.88 o
  -4   2   7     4191.16     4134.70     55.53 o
  -3   2   7    24047.63    23937.95    254.99 o
  -2   2   7     4354.68     4736.93     43.96 o
  -1   2   7     3223.22     3369.91     35.51 o
   0   2   7      463.80      515.78     10.32 o
   1   2   7     5729.74     6056.48     77.67 o
   2   2   7     1401.96     1244.04     22.94 o
   3   2   7    13487.46    13731.74    196.60 o
   4   2   7       16.37       19.22      4.63 o
   5   2   7      765.53      764.15     19.67 o
   6   2   7      405.63      278.92     11.45 o
   7   2   7     2246.05     2354.57     34.46 o
   8   2   7      908.73      815.74     17.94 o
   9   2   7     1978.90     1960.29     32.88 o
  10   2   7      196.83      228.73     12.68 o
  11   2   7      247.10      224.79     18.59 o
  12   2   7       26.59       24.49     12.53 o
  13   2   7      626.05      668.34     31.30 o
 -13   3   7       59.35       31.71     20.14 o
 -12   3   7      954.14      883.86     62.75 o
 -11   3   7      628.33      609.96     39.29 o
 -10   3   7     2697.51     2898.39     49.30 o
  -9   3   7      244.74      226.83     13.16 o
  -8   3   7     2157.12     2152.20     30.70 o
  -7   3   7      141.05      105.99      8.17 o
  -6   3   7     1001.80      960.30     16.23 o
  -5   3   7      820.77      738.62     20.89 o
  -4   3   7     3983.35     3790.77     52.70 o
  -3   3   7     3088.72     3504.69     38.57 o
  -2   3   7      761.81      826.63     10.20 o
  -1   3   7      658.23      581.19      8.42 o
   0   3   7      228.59      425.93      7.43 o
   1   3   7      547.35      584.70      9.82 o
   2   3   7     9842.98     9972.36    149.43 o
   3   3   7      711.98      762.32     15.17 o
   4   3   7     2922.91     2976.57     49.65 o
   5   3   7      358.24      381.34      9.29 o
   6   3   7     2564.29     2593.02     32.78 o
   7   3   7      225.70      264.39     10.06 o
   8   3   7     2005.66     1916.86     34.39 o
   9   3   7       14.98       13.37      7.31 o
  10   3   7     2116.64     2048.94     35.45 o
  11   3   7       48.24       29.38     11.85 o
  12   3   7       61.18      109.53     15.45 o
 -13   4   7       37.42       52.25     21.30 o
 -12   4   7       28.83       57.72     19.49 o
 -11   4   7     2241.69     2167.02     69.15 o
 -10   4   7       58.28       87.14     10.99 o
  -9   4   7     1094.36     1033.14     21.72 o
  -8   4   7      970.44      924.01     17.70 o
  -7   4   7       27.70       54.89      6.62 o
  -6   4   7      272.45      321.46     12.38 o
  -5   4   7     5764.00     5620.14     76.78 o
  -4   4   7      962.98     1182.10     20.68 o
  -3   4   7     1565.52     1597.36     21.75 o
  -2   4   7       99.55      119.27      3.75 o
  -1   4   7       84.07       46.35      2.85 o
   0   4   7      212.56      174.96      4.64 o
   1   4   7      359.18      268.02      6.52 o
   2   4   7      624.03      826.19     11.82 o
   3   4   7      222.92      119.35      4.46 o
   4   4   7     1648.27     1851.86     22.67 o
   5   4   7      321.98      299.58     11.37 o
   6   4   7     1244.89     1124.30     17.64 o
   7   4   7      445.01      447.45     15.73 o
   8   4   7      118.52      157.86      9.60 o
   9   4   7     3351.31     3334.23     49.24 o
  10   4   7       90.79       72.23     10.46 o
  11   4   7      153.44      154.95     16.02 o
  12   4   7        4.19       10.35     15.06 o
 -13   5   7      328.51      429.57     37.44 o
 -12   5   7      142.32      139.04     54.60 o
 -11   5   7      113.20       86.62     19.59 o
 -10   5   7     1486.10     1547.80     46.06 o
  -9   5   7      118.47      123.87      9.69 o
  -8   5   7      188.43      232.72     11.91 o
  -7   5   7      622.46      622.51     18.33 o
  -6   5   7     2256.58     2307.23     33.95 o
  -5   5   7      707.77      681.04     14.35 o
  -4   5   7     1681.90     1440.27     21.41 o
  -3   5   7       21.49       33.06      4.10 o
  -2   5   7     6256.74     6361.03     59.24 o
  -1   5   7       56.60       59.89      3.47 o
   0   5   7      488.95      517.42      8.43 o
   1   5   7       39.18       16.13      2.70 o
   2   5   7     2544.38     2828.74     36.52 o
   3   5   7     1034.68      967.63     15.84 o
   4   5   7     1295.64     1306.17     19.37 o
   5   5   7     1434.81     1524.55     20.26 o
   6   5   7     1206.66     1264.47     28.43 o
   7   5   7       46.26       18.59      6.27 o
   8   5   7      841.92      877.52     19.34 o
   9   5   7       22.40       22.13      8.44 o
  10   5   7      209.40      257.06     17.54 o
  11   5   7       18.50       20.94     11.15 o
  12   5   7      449.17      417.08     29.08 o
 -12   6   7       74.95      140.15     24.12 o
 -11   6   7      722.41      828.68     33.21 o
 -10   6   7     1593.65     1579.27     38.04 o
  -9   6   7     1386.01     1363.78     29.40 o
  -8   6   7       59.81       59.24      8.12 o
  -7   6   7      921.82      916.29     22.80 o
  -6   6   7     3581.07     3568.65     48.73 o
  -5   6   7     4171.86     4012.27     58.27 o
  -4   6   7      443.32      549.69     15.23 o
  -3   6   7      483.16      491.78     10.22 o
  -2   6   7     1560.07     1612.68     18.84 o
  -1   6   7       26.80       21.81      2.72 o
   0   6   7      369.74      412.27      7.44 o
   1   6   7     2378.99     2085.69     24.89 o
   2   6   7      173.77      186.56      6.61 o
   3   6   7     7583.16     7719.96     85.68 o
   4   6   7      364.06      437.77     10.06 o
   5   6   7        0.98        9.08      4.74 o
   6   6   7      149.86      166.70      8.94 o
   7   6   7      993.43      947.34     19.81 o
   8   6   7       33.78       17.28      6.86 o
   9   6   7      314.31      341.96     18.87 o
  10   6   7        9.58       -2.32     12.45 o
  11   6   7        0.33        3.48     16.19 o
  12   6   7      119.71       85.26     18.67 o
 -12   7   7      174.45      157.05     24.76 o
 -11   7   7      540.43      584.62     33.16 o
 -10   7   7      246.93      252.88     17.90 o
  -9   7   7      822.32      880.54     29.64 o
  -8   7   7      634.56      582.56     18.02 o
  -7   7   7      237.20      271.40     11.76 o
  -6   7   7       93.61      143.80      8.77 o
  -5   7   7      584.79      683.82     24.55 o
  -4   7   7     5080.15     4897.15     54.67 o
  -3   7   7        6.08        1.85      3.76 o
  -2   7   7      795.63      790.59     12.94 o
  -1   7   7      714.85      662.24      9.41 o
   0   7   7     2449.94     2569.48     28.55 o
   1   7   7      697.44      766.66     12.61 o
   2   7   7     6439.71     5895.65     68.30 o
   3   7   7      458.76      491.95     13.06 o
   4   7   7     2176.41     2020.98     33.20 o
   5   7   7        0.22       -1.63      5.60 o
   6   7   7     1076.06     1030.86     22.62 o
   7   7   7      113.34      126.71     11.69 o
   8   7   7      649.73      604.10     24.63 o
   9   7   7       39.69       52.82     11.31 o
  10   7   7       74.65       50.91     15.00 o
  11   7   7       14.06       17.74     15.80 o
  12   7   7       30.76       62.19     18.49 o
 -12   8   7      360.27      333.59     31.78 o
 -11   8   7       15.62        4.58     13.65 o
 -10   8   7        0.01       -6.92     20.07 o
  -9   8   7      227.10      252.73     17.31 o
  -8   8   7      801.43      831.51     30.46 o
  -7   8   7      221.41      217.40     13.75 o
  -6   8   7      162.41      180.03     11.18 o
  -5   8   7     1046.56     1094.51     19.97 o
  -4   8   7     2744.58     2753.47     34.50 o
  -3   8   7     5353.54     5011.45     62.09 o
  -2   8   7      207.88      195.57      6.91 o
  -1   8   7       28.46       29.45      3.52 o
   0   8   7     1211.08     1322.25     17.90 o
   1   8   7     2205.10     2125.29     31.38 o
   2   8   7      702.82      716.29     13.90 o
   3   8   7     4789.52     4851.27     63.08 o
   4   8   7       21.69       13.69      7.01 o
   5   8   7        8.19       25.19      8.92 o
   6   8   7       71.85       85.23     10.05 o
   7   8   7     1295.16     1251.07     34.16 o
   8   8   7        2.18        7.00     11.76 o
   9   8   7      381.77      406.00     26.35 o
  10   8   7       23.73        3.73     12.69 o
  11   8   7        3.22       -4.09     14.05 o
 -11   9   7       17.06       25.43     19.36 o
 -10   9   7      777.95      864.36     34.47 o
  -9   9   7        8.68       11.28     12.74 o
  -8   9   7      162.46      145.88     11.96 o
  -7   9   7        0.53       18.84      8.16 o
  -6   9   7     1434.23     1330.63     27.30 o
  -5   9   7      261.88      247.34     11.78 o
  -4   9   7     2815.46     2828.54     41.05 o
  -3   9   7      128.00      114.79      6.49 o
  -2   9   7      135.20      155.07      7.43 o
  -1   9   7        5.05        2.95      4.24 o
   0   9   7       10.71       12.07      4.52 o
   1   9   7      102.58      130.55      8.88 o
   2   9   7     4792.20     4644.35     61.44 o
   3   9   7      232.76      269.99     11.65 o
   4   9   7     1234.36     1181.09     24.44 o
   5   9   7       37.35       32.66      8.17 o
   6   9   7      277.93      300.86     20.98 o
   7   9   7        2.54        4.37      9.41 o
   8   9   7     1392.86     1442.68     53.51 o
   9   9   7       82.75       42.67     19.49 o
  10   9   7      394.10      330.07     31.68 o
  11   9   7       58.42       73.22     22.45 o
 -11  10   7      431.65      420.93     49.71 o
 -10  10   7       21.11       16.20     18.01 o
  -9  10   7     1151.30     1243.87     39.72 o
  -8  10   7       38.84       22.70     10.32 o
  -7  10   7       11.37       15.51      9.34 o
  -6  10   7       90.38      105.62     14.91 o
  -5  10   7      267.22      323.65     16.07 o
  -4  10   7      173.32      192.05     10.00 o
  -3  10   7     3254.85     3174.51     42.01 o
  -2  10   7       37.49       61.75      7.20 o
  -1  10   7        0.34        5.18      4.20 o
   0  10   7      176.72      157.10     10.17 o
   1  10   7      832.25      833.43     19.77 o
   2  10   7       44.27       26.82      8.71 o
   3  10   7      295.04      299.89     13.36 o
   4  10   7      428.82      441.20     15.15 o
   5  10   7       33.20       52.32      8.43 o
   6  10   7      185.47      222.41     14.33 o
   7  10   7      503.46      502.52     23.83 o
   8  10   7        0.41       -2.51     14.85 o
   9  10   7      184.76      153.54     33.41 o
  10  10   7       86.00       66.83     22.28 o
 -10  11   7      924.21      963.93     46.58 o
  -9  11   7       32.43       29.86     17.84 o
  -8  11   7     1137.05     1160.25     59.49 o
  -7  11   7        0.82      -12.13     12.79 o
  -6  11   7      574.96      546.75     24.39 o
  -5  11   7       66.70       49.82      8.06 o
  -4  11   7     1991.28     1994.50     31.62 o
  -3  11   7     2667.79     2514.67     36.00 o
  -2  11   7        3.81        8.60      6.84 o
  -1  11   7      284.62      303.53     15.85 o
   0  11   7       14.57        4.21      7.41 o
   1  11   7      317.13      335.56     14.05 o
   2  11   7      849.95      934.08     38.35 o
   3  11   7      933.47      846.73     20.89 o
   4  11   7      613.33      674.26     18.75 o
   5  11   7       59.14       91.23     11.41 o
   6  11   7      873.97      900.74     31.30 o
   7  11   7       11.25       22.48     16.68 o
   8  11   7      667.76      820.48     42.60 o
   9  11   7        0.22      -16.14     16.14 o
  10  11   7        8.54        0.86     19.49 o
  -9  12   7      640.07      617.75     60.31 o
  -8  12   7       73.85       96.17     35.86 o
  -7  12   7        0.05      -27.71     27.71 o
  -6  12   7       10.26       20.34     14.77 o
  -5  12   7      492.56      464.33     33.86 o
  -4  12   7      883.91      841.09     23.76 o
  -3  12   7      521.83      539.22     18.95 o
  -2  12   7      411.11      395.46     14.94 o
  -1  12   7       73.67       64.62      8.32 o
   0  12   7       98.24      116.31     13.82 o
   1  12   7     1969.63     1989.74     48.21 o
   2  12   7       16.65       11.36      8.24 o
   3  12   7      476.22      456.79     18.61 o
   4  12   7      126.78      154.38     13.13 o
   5  12   7      230.04      196.63     23.44 o
   6  12   7      102.22      120.27     21.11 o
   7  12   7     1409.32     1403.87     55.00 o
   8  12   7        1.09        5.10     17.18 o
   9  12   7      344.29      387.40     61.94 o
  -9  13   7      134.97      270.57     48.90 o
  -8  13   7        1.75      -29.34     29.34 o
  -7  13   7        3.97      -14.67     26.08 o
  -6  13   7        3.57       -6.52     27.71 o
  -5  13   7       32.37       18.13     18.01 o
  -4  13   7      693.27      858.33     43.39 o
  -3  13   7      160.57      184.51     16.51 o
  -2  13   7     1221.69     1204.63     30.33 o
  -1  13   7     1236.52     1191.57     28.47 o
   0  13   7       20.29       16.12      7.67 o
   1  13   7      530.85      527.39     22.89 o
   2  13   7     1566.37     1573.21     53.58 o
   3  13   7      165.92      188.86     24.45 o
   4  13   7      710.78      695.13     37.13 o
   5  13   7        2.18      -11.47     14.77 o
   6  13   7      417.33      374.99     48.90 o
   7  13   7       26.21        1.89     17.61 o
   8  13   7      429.93      388.09     35.51 o
  -8  14   7       10.47      -16.30     34.23 o
  -7  14   7       24.11       29.34     35.86 o
  -6  14   7        0.06      -21.19     30.97 o
  -5  14   7      829.66      682.95     63.57 o
  -4  14   7      320.74      368.03     38.30 o
  -3  14   7     1303.08     1170.63     51.71 o
  -2  14   7       31.53       12.92     13.91 o
  -1  14   7       34.62       36.83     12.02 o
   0  14   7       18.46       13.72     15.53 o
   1  14   7      810.55      767.25     31.84 o
   2  14   7       43.04        3.26     26.08 o
   3  14   7     1243.01     1387.08     81.50 o
   4  14   7        2.35        3.60     15.48 o
   5  14   7      327.66      337.69     30.55 o
   6  14   7      190.56      170.72     25.46 o
   7  14   7      522.22      607.75     41.77 o
  -7  15   7       15.82       27.71     35.86 o
  -6  15   7        3.62      -17.93     32.60 o
  -5  15   7        0.18      -32.60     32.60 o
  -4  15   7      564.27      708.92    101.87 o
  -3  15   7      772.23      760.28     54.60 o
  -2  15   7      228.52      148.72     27.07 o
  -1  15   7      209.11      213.95     28.91 o
   0  15   7      204.75      243.29     22.04 o
   1  15   7        4.90      -15.74     18.31 o
   2  15   7      483.91      488.98     53.79 o
   3  15   7        2.06       45.64     32.60 o
   4  15   7      370.94      427.04     55.42 o
   5  15   7       14.75       39.12     34.23 o
   6  15   7      143.43      143.43     40.75 o
  -5  16   7      970.80     1085.54     81.50 o
  -4  16   7      147.48      149.95     44.01 o
  -3  16   7     1425.65     1511.63    126.32 o
  -2  16   7      121.35      100.35     26.43 o
  -1  16   7      161.05      100.30     34.23 o
   0  16   7       97.41      101.02     27.07 o
   1  16   7      414.06      355.73     27.18 o
   2  16   7       19.02       16.00     15.02 o
   3  16   7      103.96       47.27     37.49 o
   4  16   7      863.88      811.71     73.35 o
   5  16   7       20.99       27.71     35.86 o
  -3  17   7        4.34       10.87     25.76 o
  -2  17   7      166.66      170.34     66.83 o
  -1  17   7        1.22      -21.30     21.30 o
   0  17   7      285.26      314.07     36.83 o
   1  17   7       13.10        9.35     30.15 o
   2  17   7       56.87       58.71     25.28 o
 -12   0   8      547.18      503.65     50.53 o
 -10   0   8      169.04      223.92     21.81 o
  -8   0   8        8.33        0.22      8.29 o
  -6   0   8      539.82      573.51     17.75 o
  -4   0   8    35950.59    38814.95    541.32 o
  -2   0   8     1039.30      964.41     12.89 o
   0   0   8     9049.20     8304.06    138.01 o
   2   0   8    42978.25    43635.96    860.95 o
   4   0   8     1076.38     1069.67     32.83 o
   6   0   8       98.47       58.54     19.56 o
   8   0   8     1038.89     1080.47     33.08 o
  10   0   8      321.22      290.29     19.18 o
  12   0   8     1758.35     2077.32    100.24 o
 -13   1   8       43.80       63.57     20.75 o
 -12   1   8      139.94      105.44     21.90 o
 -11   1   8     1298.89     1340.98     40.31 o
 -10   1   8        6.73        1.00     10.37 o
  -9   1   8     2694.37     2592.60     36.01 o
  -8   1   8      663.10      758.99     16.98 o
  -7   1   8       76.47       76.68      7.28 o
  -6   1   8      321.15      381.50     10.38 o
  -5   1   8     1174.77      927.92     15.79 o
  -4   1   8      217.69      204.80      5.69 o
  -3   1   8     6241.03     6645.08     79.59 o
  -2   1   8      966.71      954.24     12.67 o
  -1   1   8        0.97        9.55      2.00 o
   0   1   8       32.45       75.18      4.29 o
   1   1   8     3631.69     3754.19    145.97 o
   2   1   8       59.70      106.36      6.52 o
   3   1   8    10436.97    10886.55    157.89 o
   4   1   8     1377.23     1345.45     27.04 o
   5   1   8      358.38      220.76     11.37 o
   6   1   8     1093.61      999.72     24.62 o
   7   1   8     2524.01     2539.71     39.40 o
   8   1   8        4.93        2.38      5.62 o
   9   1   8     1272.89     1176.10     23.48 o
  10   1   8       78.15       65.28      8.91 o
  11   1   8      803.20      776.27     28.94 o
  12   1   8        0.70        2.66     12.00 o
  13   1   8      165.37      137.56     17.02 o
 -13   2   8      277.85      390.89     35.73 o
 -12   2   8     1389.77     1324.47     54.74 o
 -11   2   8       34.36       47.81     15.06 o
 -10   2   8     3294.72     3138.50     58.52 o
  -9   2   8       12.15       -0.08      6.47 o
  -8   2   8       72.54       61.96      6.36 o
  -7   2   8      197.57      148.08     15.92 o
  -6   2   8     1450.45     1342.13     21.50 o
  -5   2   8      169.95      187.96     10.98 o
  -4   2   8     6843.39     6452.63     84.88 o
  -3   2   8    14626.50    15924.05    185.28 o
  -2   2   8      331.42      274.21      5.78 o
  -1   2   8     2558.25     2459.88     26.90 o
   0   2   8       24.47       25.20      4.03 o
   1   2   8       15.17       48.99      3.59 o
   2   2   8     6890.46     7211.89    105.93 o
   3   2   8        1.40        2.37      4.43 o
   4   2   8      185.74      165.76     11.58 o
   5   2   8        0.63       -5.25      5.25 o
   6   2   8      465.32      380.38     15.79 o
   7   2   8       53.84       26.99      5.33 o
   8   2   8     1558.83     1531.66     26.26 o
   9   2   8     1429.75     1460.71     26.83 o
  10   2   8     1092.46     1189.58     25.30 o
  11   2   8        7.23        1.07     10.33 o
  12   2   8      278.83      292.08     20.90 o
 -13   3   8      424.94      480.67     37.98 o
 -12   3   8        1.22        8.96     17.29 o
 -11   3   8      912.55      969.13     73.22 o
 -10   3   8      244.90      256.64     20.01 o
  -9   3   8      321.21      357.86     18.65 o
  -8   3   8       49.30       65.00      6.93 o
  -7   3   8     1396.53     1406.37     21.74 o
  -6   3   8       42.73       58.22      5.89 o
  -5   3   8    14787.37    15252.66    195.18 o
  -4   3   8       67.76       34.09      8.28 o
  -3   3   8     1341.14     1244.34     15.40 o
  -2   3   8      774.88      929.79     11.61 o
  -1   3   8     3368.60     3743.40     35.43 o
   0   3   8        3.89       12.22      2.78 o
   1   3   8     6203.20     5331.01     59.12 o
   2   3   8      930.70      893.32     14.31 o
   3   3   8     3767.09     3802.84     52.70 o
   4   3   8      914.57     1079.82     23.48 o
   5   3   8      560.23      699.29     19.20 o
   6   3   8      480.81      449.56     31.26 o
   7   3   8      600.54      604.80     15.92 o
   8   3   8        4.47        7.96      6.19 o
   9   3   8     2622.14     2695.62     41.67 o
  10   3   8       65.59       44.02      8.66 o
  11   3   8      224.51      195.99     24.00 o
  12   3   8        0.09       -7.99     13.65 o
 -13   4   8      156.52      134.34     26.89 o
 -12   4   8     1291.58     1415.54     55.32 o
 -11   4   8       24.29        8.18     14.05 o
 -10   4   8     2196.69     2259.59     63.05 o
  -9   4   8      314.93      360.48     13.73 o
  -8   4   8       26.55        9.62      6.78 o
  -7   4   8        0.43        3.78      5.00 o
  -6   4   8     1590.93     1555.07     24.81 o
  -5   4   8     4292.11     4814.40     66.68 o
  -4   4   8     6241.36     6060.71     91.24 o
  -3   4   8      588.77      545.98      8.86 o
  -2   4   8      258.16      303.77      6.75 o
  -1   4   8      744.74      876.24     10.90 o
   0   4   8     1133.02     1209.53     14.32 o
   1   4   8     9479.79    10301.48    132.46 o
   2   4   8     6655.70     6237.37     75.03 o
   3   4   8       19.35       14.89      4.08 o
   4   4   8      186.85      155.26      5.49 o
   5   4   8      436.57      432.26     16.45 o
   6   4   8     3244.60     3127.10     42.55 o
   7   4   8      149.80      195.68     10.44 o
   8   4   8     3311.18     3049.80     44.49 o
   9   4   8      226.48      229.22     12.82 o
  10   4   8      300.18      286.83     15.52 o
  11   4   8      265.63      188.99     16.84 o
  12   4   8       73.75       42.12     13.12 o
 -12   5   8       11.85        7.89     17.84 o
 -11   5   8     1024.28      961.28     44.95 o
 -10   5   8      163.36      182.81     15.62 o
  -9   5   8      307.47      303.97     14.77 o
  -8   5   8      201.96      229.85     11.16 o
  -7   5   8     1260.20     1293.38     28.19 o
  -6   5   8     1166.39     1170.29     29.18 o
  -5   5   8     2788.69     2756.33     42.22 o
  -4   5   8      128.23      131.51      6.65 o
  -3   5   8     4258.14     4014.04     41.39 o
  -2   5   8      271.05      349.69      6.81 o
  -1   5   8      135.28      163.84      5.21 o
   0   5   8      105.44      198.33      5.31 o
   1   5   8     1962.68     1756.33     29.42 o
   2   5   8      640.92      790.40     12.35 o
   3   5   8     2770.16     2686.55     30.87 o
   4   5   8        0.28        6.26      3.72 o
   5   5   8     2292.95     2133.48     29.94 o
   6   5   8        8.09       -4.26      4.26 o
   7   5   8     1543.11     1417.38     25.39 o
   8   5   8        5.11       -6.26      6.26 o
   9   5   8      884.79      958.83     27.75 o
  10   5   8       47.84       28.94     14.69 o
  11   5   8      112.77       89.45     16.95 o
  12   5   8        0.23       -5.80     13.78 o
 -12   6   8       27.48        4.74     18.33 o
 -11   6   8      173.92      138.42     22.45 o
 -10   6   8       12.59        4.04     10.73 o
  -9   6   8      127.86      118.90     11.30 o
  -8   6   8      566.95      519.45     23.52 o
  -7   6   8      483.46      491.47     14.70 o
  -6   6   8     2887.32     2784.96     43.69 o
  -5   6   8      232.15      196.69      9.20 o
  -4   6   8     2349.64     2240.67     30.36 o
  -3   6   8      166.25      130.45      5.56 o
  -2   6   8       29.94       41.18      3.35 o
  -1   6   8       25.22        6.62      3.31 o
   0   6   8     3204.89     2974.23     31.89 o
   1   6   8      620.30      786.15     13.47 o
   2   6   8     8769.16     8325.26    110.14 o
   3   6   8       69.32       69.65      6.02 o
   4   6   8      418.47      387.17      9.17 o
   5   6   8      271.85      348.41     10.36 o
   6   6   8      665.95      759.13     16.33 o
   7   6   8       14.66       11.75      6.33 o
   8   6   8      255.65      301.56     14.08 o
   9   6   8        4.60        2.95      8.24 o
  10   6   8        1.91        1.45     12.16 o
  11   6   8       48.02       23.39     20.99 o
  12   6   8      367.51      428.23     30.08 o
 -12   7   8        7.26       11.87     18.33 o
 -11   7   8     1365.02     1285.49     85.57 o
 -10   7   8      259.93      280.42     27.64 o
  -9   7   8      309.55      347.84     16.49 o
  -8   7   8      224.40      216.54     12.91 o
  -7   7   8     1979.92     1917.85     34.88 o
  -6   7   8     1980.32     1918.91     46.58 o
  -5   7   8     3432.94     3304.18     46.19 o
  -4   7   8       78.26       38.62      5.35 o
  -3   7   8      125.74      149.58      8.89 o
  -2   7   8       18.98       17.03      3.77 o
  -1   7   8      435.08      431.26      7.61 o
   0   7   8      139.77      107.47      5.09 o
   1   7   8     6143.74     6164.13     70.94 o
   2   7   8      333.91      323.75      9.58 o
   3   7   8     9526.54    10017.72    132.52 o
   4   7   8      687.36      688.89     17.68 o
   5   7   8      335.55      276.43     16.37 o
   6   7   8        1.29        1.44      6.43 o
   7   7   8      682.96      723.03     24.38 o
   8   7   8       43.68       58.33      9.60 o
   9   7   8      288.64      258.58     23.29 o
  10   7   8       16.76       -3.94     12.52 o
  11   7   8       23.65       52.46     16.06 o
 -12   8   8      678.24      629.17     59.49 o
 -11   8   8       49.55       81.23     20.65 o
 -10   8   8      189.91      199.37     20.33 o
  -9   8   8      200.49      211.09     13.69 o
  -8   8   8     1344.43     1371.32     29.24 o
  -7   8   8      107.72      119.60     10.37 o
  -6   8   8      967.77      960.85     45.07 o
  -5   8   8       83.20       72.40      8.26 o
  -4   8   8     1287.79     1227.22     18.24 o
  -3   8   8      187.88      196.11      7.37 o
  -2   8   8      268.73      225.57      7.39 o
  -1   8   8      200.73      229.94      6.61 o
   0   8   8     1880.67     1757.67     25.59 o
   1   8   8     1115.14     1148.96     18.40 o
   2   8   8      591.96      605.12     15.31 o
   3   8   8       65.71       71.55      6.91 o
   4   8   8      154.80      191.96     10.87 o
   5   8   8      361.99      368.23     15.53 o
   6   8   8      839.76      792.82     28.70 o
   7   8   8      188.14      171.03     11.83 o
   8   8   8     2096.86     2222.24     55.94 o
   9   8   8      672.34      690.32     31.03 o
  10   8   8      143.36      161.18     20.06 o
  11   8   8        8.61       22.35     15.66 o
 -11   9   8       94.37       83.40     21.30 o
 -10   9   8      148.66      158.29     22.33 o
  -9   9   8     1676.24     1624.96     60.72 o
  -8   9   8      797.11      778.37     24.93 o
  -7   9   8       22.41       42.82     10.10 o
  -6   9   8      108.82       94.63      9.68 o
  -5   9   8     2034.87     1945.76     31.80 o
  -4   9   8     1840.54     1920.03     26.54 o
  -3   9   8      537.42      553.54     13.70 o
  -2   9   8      165.62      153.88      8.08 o
  -1   9   8      298.73      301.81     11.14 o
   0   9   8     1052.71     1078.92     26.58 o
   1   9   8      684.52      632.21     15.10 o
   2   9   8     2756.31     2971.19     45.88 o
   3   9   8     3151.27     2911.75     56.65 o
   4   9   8       88.51      110.96     10.16 o
   5   9   8      121.22      166.99     11.84 o
   6   9   8       93.78       97.79     10.73 o
   7   9   8     1417.54     1536.22     35.18 o
   8   9   8      110.96      159.88     22.28 o
   9   9   8      112.48      120.97     23.05 o
  10   9   8        0.03        0.00     17.29 o
  11   9   8       20.92       37.57     21.54 o
 -11  10   8       28.63       59.89     22.45 o
 -10  10   8      282.71      319.10     30.53 o
  -9  10   8       29.58        5.00     12.99 o
  -8  10   8      173.61      185.83     14.85 o
  -7  10   8       63.49       42.20     10.47 o
  -6  10   8      767.45      800.86     23.43 o
  -5  10   8       35.67       35.31      8.26 o
  -4  10   8     2743.15     2612.96     75.18 o
  -3  10   8      113.53       80.07      8.15 o
  -2  10   8      146.81      155.43      9.82 o
  -1  10   8      742.24      750.70     16.34 o
   0  10   8     2074.25     2039.53     32.00 o
   1  10   8     1534.62     1565.82     29.51 o
   2  10   8      139.04      104.43      8.65 o
   3  10   8      240.74      224.12     11.32 o
   4  10   8       64.46       60.73      8.84 o
   5  10   8      581.59      545.39     24.02 o
   6  10   8     1104.80     1065.75     33.10 o
   7  10   8      287.74      338.30     20.86 o
   8  10   8      433.04      353.84     48.90 o
   9  10   8        0.37       -8.96     17.29 o
  10  10   8       19.53       42.33     20.65 o
 -10  11   8       50.00      106.87     23.88 o
  -9  11   8      751.32      716.41     39.90 o
  -8  11   8       54.73       22.82     29.34 o
  -7  11   8      381.07      385.54     27.02 o
  -6  11   8      481.85      520.39     61.12 o
  -5  11   8     3017.13     3163.42     55.71 o
  -4  11   8       58.45       51.60      8.49 o
  -3  11   8       38.37       42.72      7.91 o
  -2  11   8       97.38      133.02      9.75 o
  -1  11   8       16.22       11.83      5.51 o
   0  11   8      393.75      380.71     13.43 o
   1  11   8      571.03      558.58     17.28 o
   2  11   8     2248.77     2232.92     59.96 o
   3  11   8      421.26      504.80     16.55 o
   4  11   8      425.35      387.14     25.19 o
   5  11   8      677.98      680.48     22.16 o
   6  11   8       20.44       12.62     15.53 o
   7  11   8     1148.94     1047.30     45.93 o
   8  11   8      307.52      317.97     29.97 o
   9  11   8       23.44       16.01     19.49 o
  10  11   8      125.58      220.04     44.01 o
  -9  12   8      180.90      169.51     39.12 o
  -8  12   8      379.65      449.86     52.16 o
  -7  12   8      104.91      107.58     34.23 o
  -6  12   8      246.41      286.87     44.01 o
  -5  12   8       73.87       33.39     24.45 o
  -4  12   8     2409.71     2331.18     42.79 o
  -3  12   8      122.81      112.16     10.03 o
  -2  12   8       23.41       32.85      8.00 o
  -1  12   8      197.87      178.74     11.25 o
   0  12   8      263.17      262.40     13.55 o
   1  12   8      240.42      262.54     13.30 o
   2  12   8     1167.17     1134.94     35.81 o
   3  12   8       17.08       16.15      9.92 o
   4  12   8       23.08       10.70     11.31 o
   5  12   8       84.83       72.34     19.19 o
   6  12   8      701.16      748.82     38.49 o
   7  12   8      105.86      101.57     22.28 o
   8  12   8      122.10       97.86     22.96 o
   9  12   8       32.83       39.03     21.30 o
  -9  13   8        3.09      -29.34     29.34 o
  -8  13   8      332.10      353.70     50.53 o
  -7  13   8       22.99       14.67     32.60 o
  -6  13   8       11.40        8.15     30.97 o
  -5  13   8      444.23      381.41     50.53 o
  -4  13   8       67.94      103.04     16.92 o
  -3  13   8       81.24       81.11     13.84 o
  -2  13   8      915.90      952.04     29.54 o
  -1  13   8       63.16       50.93     12.02 o
   0  13   8       18.81       12.40      8.75 o
   1  13   8     3068.63     2990.44     81.61 o
   2  13   8      425.86      428.10     30.14 o
   3  13   8      494.91      522.58     47.27 o
   4  13   8       25.83       39.34     30.15 o
   5  13   8        1.09       -3.03     15.65 o
   6  13   8      252.82      282.67     28.54 o
   7  13   8     1978.51     2072.87     70.19 o
   8  13   8      213.80      308.24     32.71 o
  -8  14   8       36.83      -32.60     32.60 o
  -7  14   8      121.91       66.83     35.86 o
  -6  14   8      650.16      728.58     68.46 o
  -5  14   8       37.79        4.89     32.60 o
  -4  14   8      670.25      705.74     52.16 o
  -3  14   8       88.38       85.99     17.50 o
  -2  14   8      190.00      208.93     21.34 o
  -1  14   8      814.06      732.89     40.48 o
   0  14   8     1660.42     1740.09     61.31 o
   1  14   8       19.61       23.69     16.83 o
   2  14   8     1864.39     1859.76     92.91 o
   3  14   8       45.30       50.08     18.78 o
   4  14   8      642.26      660.07     43.19 o
   5  14   8       86.32       93.46     21.54 o
   6  14   8      224.84      259.95     28.54 o
   7  14   8        0.11       -5.03     19.19 o
  -6  15   8      398.70      435.19     58.68 o
  -5  15   8     1022.94      867.13     74.98 o
  -4  15   8      317.20      268.94     48.90 o
  -3  15   8      146.18      180.57     34.23 o
  -2  15   8        3.39       -6.14     21.19 o
  -1  15   8      166.96      172.63     20.96 o
   0  15   8      120.80       90.06     19.50 o
   1  15   8     1790.83     1969.70     54.11 o
   2  15   8       39.07       34.23     32.60 o
   3  15   8      152.32      105.95     35.86 o
   4  15   8      263.78      213.52     42.38 o
   5  15   8      201.91      215.15     45.64 o
   6  15   8       21.06       16.30     30.97 o
  -5  16   8       15.99        4.89     37.49 o
  -4  16   8       54.21       84.76     42.38 o
  -3  16   8       57.80       54.73     25.91 o
  -2  16   8      100.69       97.30     28.22 o
  -1  16   8       54.08       33.50     22.96 o
   0  16   8      426.60      353.03     27.46 o
   1  16   8       70.39       99.99     19.42 o
   2  16   8      156.16       92.68     18.67 o
   3  16   8        6.96        6.52     29.34 o
   4  16   8        0.48      -17.93     29.34 o
  -2  17   8      406.23      430.88     41.44 o
  -1  17   8       37.60       23.52     38.30 o
   0  17   8        0.07       -4.26     22.45 o
   1  17   8      141.46      162.12     29.37 o
   2  17   8        1.33       10.30     23.44 o
 -13   0   9      582.07      632.42     61.94 o
 -11   0   9     1013.75     1023.60     63.57 o
  -9   0   9      143.13      139.90     12.90 o
  -7   0   9       91.35       67.24     12.39 o
  -5   0   9     2043.77     1984.94     38.39 o
  -3   0   9     1653.95     1434.50     34.23 o
  -1   0   9     3677.54     3401.27     58.91 o
   1   0   9    10723.92     9255.28    188.44 o
   3   0   9      375.62      354.60     17.29 o
   5   0   9     1551.34     1504.24     46.45 o
   7   0   9      154.82      138.44     23.63 o
   9   0   9        4.71       11.80      9.59 o
  11   0   9     1737.38     1569.23     62.75 o
 -13   1   9      111.15      118.32     22.96 o
 -12   1   9      646.98      727.23     41.96 o
 -11   1   9       42.51       12.93     16.68 o
 -10   1   9     1217.30     1232.95     42.86 o
  -9   1   9       20.10        8.03      7.54 o
  -8   1   9        0.46       10.31      6.91 o
  -7   1   9      233.66      204.51      8.79 o
  -6   1   9     1341.06     1237.33     19.85 o
  -5   1   9      182.67      132.46      5.34 o
  -4   1   9     5464.33     5294.67     80.17 o
  -3   1   9      601.48      611.40     11.45 o
  -2   1   9     1116.10     1056.04     18.76 o
  -1   1   9     2072.69     2528.57     35.20 o
   0   1   9     2375.04     2174.65     29.02 o
   1   1   9       27.31       10.98      4.24 o
   2   1   9    11802.55    12359.62    177.46 o
   3   1   9      252.27      251.37     10.98 o
   4   1   9      252.48      236.73     11.52 o
   5   1   9      296.74      295.91     16.23 o
   6   1   9     5001.39     4731.32     77.40 o
   7   1   9      389.84      378.44     12.37 o
   8   1   9     1473.30     1525.02     25.81 o
   9   1   9      356.99      310.62     12.76 o
  10   1   9        0.28        5.61      7.26 o
  11   1   9       73.02      104.12     14.21 o
  12   1   9      568.25      587.38     28.28 o
 -13   2   9       24.32       20.97     22.82 o
 -12   2   9       19.96       55.61     24.45 o
 -11   2   9     2276.48     2201.59     70.87 o
 -10   2   9       39.23       19.80     11.02 o
  -9   2   9      312.53      267.15     14.73 o
  -8   2   9       29.75       20.24      6.51 o
  -7   2   9      472.89      459.23     12.82 o
  -6   2   9      383.64      473.92     11.39 o
  -5   2   9     3791.23     3848.98     48.27 o
  -4   2   9      759.66      722.16     16.13 o
  -3   2   9     6422.08     6465.93     72.40 o
  -2   2   9       29.20       18.40      3.73 o
  -1   2   9     1909.97     1768.47     21.83 o
   0   2   9     1536.82     2366.48     28.63 o
   1   2   9    19723.09    21057.18    238.94 o
   2   2   9     1312.03     1425.18     22.44 o
   3   2   9     2034.36     2009.17     35.82 o
   4   2   9      664.17      665.99     21.00 o
   5   2   9       67.18      125.19      9.51 o
   6   2   9       23.10       36.91      8.47 o
   7   2   9      803.99      742.44     18.32 o
   8   2   9      702.93      687.00     15.86 o
   9   2   9     4481.70     4364.44     60.69 o
  10   2   9       16.41        7.52      7.65 o
  11   2   9        5.54       22.89     11.47 o
  12   2   9        1.48        2.94     13.17 o
 -13   3   9      229.51      211.11     28.81 o
 -12   3   9      694.25      698.21     93.72 o
 -11   3   9       56.74       23.80     17.17 o
 -10   3   9     1907.45     1852.16     53.27 o
  -9   3   9        4.80       17.44      7.29 o
  -8   3   9      190.57      180.97     10.81 o
  -7   3   9      167.45      164.27      7.78 o
  -6   3   9     3478.23     3250.37     47.78 o
  -5   3   9      922.22      906.31     17.27 o
  -4   3   9     4234.21     4455.97     68.93 o
  -3   3   9        2.23        5.78      2.94 o
  -2   3   9      796.84     1002.20     13.24 o
  -1   3   9      316.55      317.60      5.55 o
   0   3   9       74.61       19.60      3.78 o
   1   3   9     2994.88     3216.91     41.00 o
   2   3   9     2440.00     2275.69     30.20 o
   3   3   9     1236.15     1183.74     20.76 o
   4   3   9      399.77      414.86     15.29 o
   5   3   9       45.61       68.18      8.27 o
   6   3   9      204.63      255.81     14.12 o
   7   3   9      127.07      127.26     10.96 o
   8   3   9     1261.31     1384.26     24.88 o
   9   3   9      403.52      348.74     15.66 o
  10   3   9        1.18       15.10      7.97 o
  11   3   9       16.98       28.94     11.71 o
  12   3   9      526.67      558.61     27.46 o
 -13   4   9      404.45      345.62     52.97 o
 -12   4   9      233.11      322.32     31.68 o
 -11   4   9     1511.46     1575.64     58.78 o
 -10   4   9       29.69       29.59     15.81 o
  -9   4   9      378.21      378.69     17.20 o
  -8   4   9      104.45      126.61     10.08 o
  -7   4   9      716.78      721.81     16.25 o
  -6   4   9     1340.86     1360.53     24.12 o
  -5   4   9     9927.59     9612.52    141.76 o
  -4   4   9     2269.03     2458.44     42.26 o
  -3   4   9     2338.25     2444.38     30.80 o
  -2   4   9      168.96      208.81      5.88 o
  -1   4   9     2747.22     2487.66     25.03 o
   0   4   9      591.52      513.80      8.35 o
   1   4   9     1338.26     1432.11     26.30 o
   2   4   9       54.38       55.49      4.58 o
   3   4   9      315.36      456.77     10.91 o
   4   4   9       86.04       65.76      6.23 o
   5   4   9     3522.13     3342.15     44.19 o
   6   4   9      182.62      177.82      9.92 o
   7   4   9     1174.16     1264.10     26.06 o
   8   4   9      243.04      206.32     14.82 o
   9   4   9      385.10      382.27     14.70 o
  10   4   9       65.25       83.26     10.79 o
  11   4   9      165.52      204.54     17.84 o
  12   4   9       34.61       52.36     25.02 o
 -12   5   9      161.10      132.88     24.76 o
 -11   5   9       66.05       79.68     20.14 o
 -10   5   9     1801.52     1662.62     57.63 o
  -9   5   9       93.80      105.21     11.61 o
  -8   5   9      444.09      441.62     16.01 o
  -7   5   9     1286.90     1313.80     26.44 o
  -6   5   9     4354.57     4403.19     62.08 o
  -5   5   9      247.35      178.50      8.65 o
  -4   5   9     3934.47     4106.63     85.77 o
  -3   5   9      439.42      525.74      9.64 o
  -2   5   9      125.49       78.22      4.95 o
  -1   5   9      246.52      242.40      6.34 o
   0   5   9     2114.53     1975.59     22.10 o
   1   5   9     4904.07     5544.80     67.20 o
   2   5   9     8265.12     8655.13     88.06 o
   3   5   9      191.67      177.72      5.93 o
   4   5   9      296.63      400.99     13.02 o
   5   5   9        0.52        2.34      5.63 o
   6   5   9      178.88      144.78     10.08 o
   7   5   9     1049.62      920.75     21.65 o
   8   5   9     3636.81     3447.79     49.68 o
   9   5   9       70.54       42.72      8.96 o
  10   5   9        4.26        4.14     12.16 o
  11   5   9      157.55      172.75     20.37 o
  12   5   9      107.07       93.09     18.45 o
 -12   6   9      201.53      252.75     28.81 o
 -11   6   9      260.73      296.71     28.74 o
 -10   6   9      494.62      476.69     33.99 o
  -9   6   9       14.49        3.11      9.09 o
  -8   6   9      311.80      355.18     14.72 o
  -7   6   9       69.42       70.52     13.08 o
  -6   6   9      294.22      303.57     13.02 o
  -5   6   9     1808.55     1587.39     52.85 o
  -4   6   9        4.08        1.81      4.20 o
  -3   6   9      458.68      470.64      8.55 o
  -2   6   9       15.82        5.94      3.89 o
  -1   6   9      274.92      323.00      7.96 o
   0   6   9       48.43       76.86      4.09 o
   1   6   9     4295.53     3842.13     44.77 o
   2   6   9     1532.79     1552.66     22.68 o
   3   6   9     4217.95     4272.51     54.29 o
   4   6   9      160.40      127.62      6.60 o
   5   6   9      842.88      947.07     17.26 o
   6   6   9      646.39      563.89     15.43 o
   7   6   9      754.60      810.25     20.06 o
   8   6   9     1204.77     1195.27     36.34 o
   9   6   9       25.82       65.82     11.20 o
  10   6   9       45.88       73.41     15.61 o
  11   6   9       66.93       88.41     17.24 o
  12   6   9       73.89       89.76     19.07 o
 -12   7   9      482.79      521.48     39.93 o
 -11   7   9      367.13      422.07     33.99 o
 -10   7   9      223.76      241.28     20.92 o
  -9   7   9      190.74      160.60     14.05 o
  -8   7   9       12.31       11.60      7.94 o
  -7   7   9      603.27      495.37     16.72 o
  -6   7   9     2062.08     2005.72     35.18 o
  -5   7   9       34.32       38.01      7.30 o
  -4   7   9      663.04      563.84     11.36 o
  -3   7   9       82.40       51.86      4.81 o
  -2   7   9        3.85        5.37      3.33 o
  -1   7   9      138.77      151.73      5.71 o
   0   7   9     1544.92     1463.05     20.01 o
   1   7   9      995.35     1061.56     16.61 o
   2   7   9     2710.98     2617.12     36.00 o
   3   7   9       66.17       37.43      5.02 o
   4   7   9      664.66      663.65     17.04 o
   5   7   9     1158.17     1078.70     27.61 o
   6   7   9     1907.49     1874.59     38.94 o
   7   7   9     1630.14     1436.98     50.30 o
   8   7   9      970.05      940.02     23.70 o
   9   7   9       67.12       55.89     11.23 o
  10   7   9      305.20      309.96     24.73 o
  11   7   9       10.54       -3.70     14.34 o
 -11   8   9      434.72      386.41     32.27 o
 -10   8   9      143.49      151.89     18.49 o
  -9   8   9      808.75      711.17     24.22 o
  -8   8   9        1.58       -5.28      8.94 o
  -7   8   9      224.06      247.69     13.26 o
  -6   8   9      300.27      328.11     13.95 o
  -5   8   9     3708.48     3886.82     59.56 o
  -4   8   9       63.51       70.33      6.37 o
  -3   8   9        4.82        9.11      4.66 o
  -2   8   9      709.28      676.09     14.17 o
  -1   8   9     2940.15     3098.94     37.15 o
   0   8   9      771.74      837.94     17.11 o
   1   8   9     6493.44     6214.61     78.39 o
   2   8   9        7.66        5.01      5.11 o
   3   8   9     2948.77     3044.96     46.28 o
   4   8   9      215.81      190.82     10.75 o
   5   8   9     1253.99     1167.89     26.41 o
   6   8   9     1519.44     1493.00     37.65 o
   7   8   9     1834.55     1568.55     45.58 o
   8   8   9      561.30      566.40     22.34 o
   9   8   9       77.08       88.21     15.94 o
  10   8   9        4.72       -4.82     13.47 o
  11   8   9       64.14       48.22     17.44 o
 -11   9   9        1.73        8.20     17.84 o
 -10   9   9       39.93       53.40     15.35 o
  -9   9   9       96.74       84.37     16.83 o
  -8   9   9      103.66       90.86     16.47 o
  -7   9   9      285.45      260.68     15.58 o
  -6   9   9     2608.68     2438.67     47.11 o
  -5   9   9      948.00      893.78     19.71 o
  -4   9   9     1628.88     1493.02     26.81 o
  -3   9   9       32.85       17.63      6.85 o
  -2   9   9      219.08      193.76      9.83 o
  -1   9   9      395.54      346.64     11.11 o
   0   9   9     1917.79     1837.30     32.10 o
   1   9   9      110.31       87.63      7.12 o
   2   9   9     8362.75     8166.33    110.98 o
   3   9   9      502.60      526.08     15.17 o
   4   9   9       62.57       56.94      8.72 o
   5   9   9      394.88      340.90     15.42 o
   6   9   9     2953.58     3223.30     75.49 o
   7   9   9        7.92        5.60     10.16 o
   8   9   9        5.31        6.34     23.63 o
   9   9   9      157.63      162.83     24.76 o
  10   9   9      182.61      136.86     24.76 o
 -10  10   9      295.88      364.17     25.89 o
  -9  10   9      858.67      951.01     35.34 o
  -8  10   9      243.97      226.82     20.21 o
  -7  10   9     1368.09     1317.22     32.84 o
  -6  10   9       31.13       43.55      9.64 o
  -5  10   9     1545.92     1571.62     35.54 o
  -4  10   9        0.64       16.22      7.07 o
  -3  10   9      223.91      246.68     12.63 o
  -2  10   9      691.70      737.04     18.10 o
  -1  10   9      405.36      375.11     13.06 o
   0  10   9        8.85       18.21      6.30 o
   1  10   9      681.09      720.86     18.44 o
   2  10   9       65.85       48.93      7.52 o
   3  10   9     1374.31     1474.68     28.40 o
   4  10   9       53.11       90.59      9.00 o
   5  10   9      878.58      856.76     38.58 o
   6  10   9       34.61       43.72     11.82 o
   7  10   9     3598.60     3998.28     82.94 o
   8  10   9      225.52      175.29     46.45 o
   9  10   9      436.40      381.64     33.36 o
  10  10   9        0.36       -1.16     17.84 o
 -10  11   9      179.65      127.14     35.86 o
  -9  11   9       49.85       11.41     27.71 o
  -8  11   9       58.84       17.93     29.34 o
  -7  11   9      111.89      105.95     32.60 o
  -6  11   9     1020.47     1121.40     70.09 o
  -5  11   9        3.49       -2.44      9.55 o
  -4  11   9       53.32       93.11     10.66 o
  -3  11   9       47.27       49.97      8.36 o
  -2  11   9      110.75       78.43     10.21 o
  -1  11   9       88.43       76.64     14.21 o
   0  11   9      434.09      415.73     14.14 o
   1  11   9      923.53      882.86     21.66 o
   2  11   9       66.63       82.88      9.96 o
   3  11   9       45.91       55.51      8.12 o
   4  11   9      234.32      189.49     13.23 o
   5  11   9       56.39       28.73     11.02 o
   6  11   9      965.16      865.72     41.56 o
   7  11   9      939.82      965.64     73.35 o
   8  11   9      102.64       75.79     20.75 o
   9  11   9      149.47      146.00     25.28 o
  -9  12   9      519.29      510.17     57.05 o
  -8  12   9       19.57       21.19     29.34 o
  -7  12   9      659.19      837.79     68.46 o
  -6  12   9       69.06       79.87     30.97 o
  -5  12   9     1636.73     1508.15     53.84 o
  -4  12   9       37.11       38.61     10.44 o
  -3  12   9      469.79      452.19     18.53 o
  -2  12   9      389.06      319.11     15.62 o
  -1  12   9        2.88        8.55      7.84 o
   0  12   9       33.32       11.04      6.98 o
   1  12   9     4035.98     4120.18     64.04 o
   2  12   9       73.86       47.96     12.47 o
   3  12   9      148.33      183.73     15.77 o
   4  12   9       32.27       29.56     11.14 o
   5  12   9        5.98      -13.69     13.69 o
   6  12   9       20.16       15.60     16.01 o
   7  12   9      716.80      669.54     41.96 o
   8  12   9      115.92       71.93     23.63 o
   9  12   9      131.38      241.47     63.57 o
  -8  13   9       30.19       22.82     32.60 o
  -7  13   9      153.43      110.84     37.49 o
  -6  13   9     2207.64     2171.08    104.32 o
  -5  13   9       93.99       48.90     32.60 o
  -4  13   9     2264.70     2230.80     69.85 o
  -3  13   9        0.37        0.38     11.35 o
  -2  13   9       54.37       62.99     13.52 o
  -1  13   9      142.82      170.86     14.76 o
   0  13   9     1826.66     1816.83     40.93 o
   1  13   9       11.89        5.68     20.16 o
   2  13   9      891.24      829.53     31.23 o
   3  13   9       67.73       78.20     18.78 o
   4  13   9       10.90       14.34     16.83 o
   5  13   9       56.14       28.57     26.89 o
   6  13   9     1415.60     1413.22     55.82 o
   7  13   9       36.08       52.16     20.36 o
   8  13   9      794.33      787.26     61.94 o
  -7  14   9      108.48       86.39     37.49 o
  -6  14   9        6.65      -30.97     30.97 o
  -5  14   9      630.68      614.49     61.94 o
  -4  14   9      424.59      516.69     57.05 o
  -3  14   9        1.72        4.34     17.03 o
  -2  14   9       66.92       94.02     17.96 o
  -1  14   9     1080.97     1134.48     47.65 o
   0  14   9       15.85       10.94     19.87 o
   1  14   9     2291.73     2284.52     60.47 o
   2  14   9       57.48       44.48     17.61 o
   3  14   9      466.02      520.33     28.39 o
   4  14   9       89.24      172.07     36.67 o
   5  14   9      843.87      868.48     43.83 o
   6  14   9        0.02      -11.25     17.61 o
   7  14   9       86.62       78.24     23.47 o
  -6  15   9      640.99      594.93     68.46 o
  -5  15   9        8.16       45.64     39.12 o
  -4  15   9        5.52       50.53     35.86 o
  -3  15   9        1.83       16.30     32.60 o
  -2  15   9      167.97      154.30     21.06 o
  -1  15   9      284.49      314.79     25.01 o
   0  15   9     1077.36     1173.77     41.12 o
   1  15   9        3.17       40.79     14.59 o
   2  15   9     1436.97     1519.10     86.39 o
   3  15   9      224.59      296.65     45.64 o
   4  15   9      253.32      241.23     45.64 o
   5  15   9       49.49       50.53     34.23 o
   6  15   9      323.62      350.76     33.87 o
  -5  16   9      848.13      674.80     71.72 o
  -4  16   9        0.82      -27.71     34.23 o
  -3  16   9      601.18      621.01     68.46 o
  -2  16   9        6.38        4.73     35.86 o
  -1  16   9       90.84       66.83     37.49 o
   0  16   9       29.16       39.92     16.58 o
   1  16   9      160.56      138.87     20.13 o
   2  16   9      224.12      243.43     34.33 o
   3  16   9      245.91      301.54     50.53 o
   4  16   9      118.72       79.87     39.12 o
  -1  17   9      151.12      142.82     32.21 o
   0  17   9     1394.98     1493.43     64.51 o
   1  17   9        2.59      -15.55     22.28 o
 -12   0  10      752.15      736.73     57.05 o
 -10   0  10     1826.20     1763.07     74.98 o
  -8   0  10      621.18      631.18     38.30 o
  -6   0  10      587.11      374.03     14.02 o
  -4   0  10     1267.50     1316.73     37.34 o
  -2   0  10      659.63      691.09     34.23 o
   0   0  10     2488.72     2366.44     44.52 o
   2   0  10     1997.34     2036.53     50.13 o
   4   0  10     3024.14     2561.90     63.36 o
   6   0  10      399.38      454.93     35.04 o
   8   0  10      247.72      253.06     33.41 o
  10   0  10      178.14      152.10     15.80 o
  12   0  10      706.14      784.58     74.16 o
 -13   1  10      101.09      126.03     24.20 o
 -12   1  10       39.42       28.25     18.99 o
 -11   1  10     1272.71     1223.86     50.71 o
 -10   1  10      275.16      267.30     17.64 o
  -9   1  10      100.05      120.36     13.63 o
  -8   1  10        0.84       -7.37      7.99 o
  -7   1  10      141.86      158.05      9.61 o
  -6   1  10       55.93       61.83      4.88 o
  -5   1  10     3506.53     3471.49     47.88 o
  -4   1  10       27.77       10.55      5.25 o
  -3   1  10      161.62      123.67      4.94 o
  -2   1  10      528.53      739.63     25.91 o
  -1   1  10     3374.38     2975.05     41.30 o
   0   1  10     3163.26     2878.33     37.45 o
   1   1  10    13426.31    14137.41    180.33 o
   2   1  10     1883.53     2011.42     35.03 o
   3   1  10       98.90      124.26     13.05 o
   4   1  10       15.37       13.24      6.12 o
   5   1  10      203.01      191.50     12.00 o
   6   1  10      559.28      511.12     18.29 o
   7   1  10     2202.64     2220.51     44.79 o
   8   1  10     1037.24     1121.39     29.94 o
   9   1  10      113.50      104.44     10.08 o
  10   1  10        3.35        2.86      7.33 o
  11   1  10      285.78      285.85     19.90 o
  12   1  10       79.20      120.13     16.08 o
 -13   2  10       56.67      112.70     25.28 o
 -12   2  10      862.36      949.12     66.01 o
 -11   2  10        0.38       -6.80     16.68 o
 -10   2  10      243.10      263.90     23.02 o
  -9   2  10       92.66      138.10     19.70 o
  -8   2  10       88.15       99.63     16.00 o
  -7   2  10       12.86       20.12      6.43 o
  -6   2  10     1456.13     1536.24     26.36 o
  -5   2  10      677.37      860.88     18.84 o
  -4   2  10     9590.80     9729.69    261.11 o
  -3   2  10     1643.63     1537.62     22.27 o
  -2   2  10      338.52      349.36      9.96 o
  -1   2  10      344.86      414.95      7.85 o
   0   2  10     6529.27     6297.50     70.47 o
   1   2  10     2746.16     3590.76     44.61 o
   2   2  10     7509.12     7720.14     99.86 o
   3   2  10      937.59      996.33     49.98 o
   4   2  10        1.66        1.35      5.06 o
   5   2  10        1.85       -5.53      5.53 o
   6   2  10     2014.66     1905.84     38.45 o
   7   2  10       19.36       14.93      7.92 o
   8   2  10     1204.59     1201.94     27.45 o
   9   2  10     1697.31     1661.42     33.55 o
  10   2  10       16.70       39.65      8.30 o
  11   2  10        0.02        6.84     10.89 o
  12   2  10     1620.49     1719.78     57.58 o
 -13   3  10      215.09      207.09     29.90 o
 -12   3  10       22.33       34.36     20.65 o
 -11   3  10     1073.41     1132.94     69.27 o
 -10   3  10        5.56        9.15     10.48 o
  -9   3  10       44.94       20.62     10.27 o
  -8   3  10      186.26      146.74     11.24 o
  -7   3  10     2870.22     2712.00     53.70 o
  -6   3  10       84.83      101.50      7.47 o
  -5   3  10     6093.46     5682.83     86.86 o
  -4   3  10      138.99      151.64     14.35 o
  -3   3  10      274.90      298.78      9.19 o
  -2   3  10      157.37      154.49      5.43 o
  -1   3  10      141.87      126.72      5.04 o
   0   3  10      434.36      326.33     16.43 o
   1   3  10     1311.97      946.22     16.77 o
   2   3  10      884.09     1135.13     17.66 o
   3   3  10      733.03      697.18     17.56 o
   4   3  10      276.38      359.98     13.56 o
   5   3  10     1980.31     1779.73     38.35 o
   6   3  10       54.90       60.18     11.21 o
   7   3  10     2434.34     2327.09     39.05 o
   8   3  10      374.58      419.87     16.03 o
   9   3  10        1.12        1.97      7.91 o
  10   3  10        0.01       14.39      7.68 o
  11   3  10      145.47      168.82     16.92 o
  12   3  10        0.05      -11.37     11.37 o
 -12   4  10      581.77      609.97     62.75 o
 -11   4  10       49.11       70.37     20.14 o
 -10   4  10      696.06      697.02     27.25 o
  -9   4  10       48.18       25.02     10.78 o
  -8   4  10       73.57       84.88      9.54 o
  -7   4  10      187.07      215.76     11.63 o
  -6   4  10     3158.96     3294.07     55.91 o
  -5   4  10     3278.59     3234.02     53.78 o
  -4   4  10     1983.66     1709.70     22.21 o
  -3   4  10       52.49      112.04      5.61 o
  -2   4  10     1417.40     1458.21     19.79 o
  -1   4  10      887.97     1044.41     12.48 o
   0   4  10     2117.03     1950.41     24.52 o
   1   4  10      178.74      190.62      7.98 o
   2   4  10      150.84      134.34      8.50 o
   3   4  10       59.64       71.91      5.47 o
   4   4  10      666.06      689.50     16.03 o
   5   4  10      206.92      145.48      7.70 o
   6   4  10       97.84       89.26      8.21 o
   7   4  10       72.74       70.78      8.35 o
   8   4  10      901.52      831.83     24.38 o
   9   4  10       30.52       23.24      9.01 o
  10   4  10        0.70       17.26      8.79 o
  11   4  10      210.05      252.30     21.88 o
  12   4  10      289.00      351.79     33.36 o
 -12   5  10       15.56       28.05     18.99 o
 -11   5  10     1282.82     1242.32     51.86 o
 -10   5  10      310.64      322.38     21.21 o
  -9   5  10       33.57        8.09      9.84 o
  -8   5  10       69.50       41.48      9.49 o
  -7   5  10     3273.68     3091.26     50.62 o
  -6   5  10      378.12      373.79     18.04 o
  -5   5  10     2610.01     2747.79     42.72 o
  -4   5  10     1303.98     1236.04     17.13 o
  -3   5  10      106.83       79.23      5.31 o
  -2   5  10     1877.24     2117.11     30.28 o
  -1   5  10     1041.78      936.92     12.14 o
   0   5  10     3705.08     4515.37     45.85 o
   1   5  10     1298.74     1204.36     18.22 o
   2   5  10      975.58     1056.15     14.95 o
   3   5  10      215.56      198.38      7.62 o
   4   5  10      784.90      704.50     13.99 o
   5   5  10     4039.59     3943.23     80.89 o
   6   5  10      416.12      407.39     16.64 o
   7   5  10      931.75      860.86     27.25 o
   8   5  10       20.92        0.31      7.76 o
   9   5  10       39.58       22.68     10.73 o
  10   5  10      144.47      167.51     22.48 o
  11   5  10      782.75      787.05     34.47 o
  12   5  10       16.43       31.56     15.94 o
 -12   6  10      521.61      546.15     39.19 o
 -11   6  10      127.36      139.00     29.34 o
 -10   6  10      397.84      436.97     23.25 o
  -9   6  10      140.89      159.50     13.57 o
  -8   6  10       43.36       24.66      9.44 o
  -7   6  10      732.25      640.45     20.51 o
  -6   6  10     2162.81     2036.83     46.51 o
  -5   6  10     1590.71     1743.64     33.45 o
  -4   6  10      731.47      660.01     14.85 o
  -3   6  10      814.35      730.04     15.10 o
  -2   6  10      589.99      579.75     11.47 o
  -1   6  10      995.55     1218.50     17.19 o
   0   6  10     3124.70     3045.59     32.85 o
   1   6  10      792.58      743.41     12.33 o
   2   6  10     1126.50     1007.23     16.73 o
   3   6  10      342.76      336.17      9.44 o
   4   6  10     1489.21     1332.89     34.82 o
   5   6  10      996.59      887.74     24.07 o
   6   6  10     3781.73     3796.70     99.52 o
   7   6  10      300.30      307.21     16.88 o
   8   6  10     1256.73     1368.54     52.23 o
   9   6  10        1.63       -1.23     10.94 o
  10   6  10      237.39      187.25     20.33 o
  11   6  10       24.79       10.20     14.41 o
 -12   7  10       17.22       27.33     19.49 o
 -11   7  10      242.37      199.71     26.51 o
 -10   7  10       12.24       -0.81     16.14 o
  -9   7  10      218.46      229.37     15.91 o
  -8   7  10      277.78      291.28     16.39 o
  -7   7  10      102.69       78.47     10.58 o
  -6   7  10      931.08     1001.30     25.46 o
  -5   7  10      896.25      940.62     43.52 o
  -4   7  10        1.22        0.33      5.03 o
  -3   7  10      222.31      177.37     10.44 o
  -2   7  10       93.97      143.61      6.44 o
  -1   7  10     2651.57     2497.62     30.46 o
   0   7  10      398.88      406.25     10.48 o
   1   7  10     6647.15     6907.97     85.90 o
   2   7  10      299.91      304.97     11.12 o
   3   7  10      414.12      372.26     17.50 o
   4   7  10       26.58       40.70     10.01 o
   5   7  10      485.47      474.25     18.37 o
   6   7  10      485.30      491.32     42.81 o
   7   7  10     1207.32     1368.93     29.97 o
   8   7  10      115.58      113.33     12.31 o
   9   7  10       51.29       45.44     11.06 o
  10   7  10       23.99        3.29     13.11 o
  11   7  10      504.96      515.17     54.91 o
 -11   8  10      145.29      151.60     34.23 o
 -10   8  10        9.39       13.04     16.14 o
  -9   8  10      598.50      544.55     22.72 o
  -8   8  10      729.42      750.52     24.47 o
  -7   8  10        1.02       16.64      8.62 o
  -6   8  10     3598.57     3584.76     62.63 o
  -5   8  10      499.05      517.99     25.36 o
  -4   8  10       39.04       70.93     10.41 o
  -3   8  10        0.05        0.89      4.82 o
  -2   8  10       66.87       79.35      7.09 o
  -1   8  10      280.27      254.44     10.47 o
   0   8  10    10831.54    10729.28    130.57 o
   1   8  10      366.77      332.73     10.73 o
   2   8  10     4553.59     4275.93     61.18 o
   3   8  10       25.10       39.29      8.47 o
   4   8  10       93.08       99.38      9.65 o
   5   8  10      202.11      218.69     12.07 o
   6   8  10     1829.27     1828.58     38.05 o
   7   8  10      802.18      787.26     21.17 o
   8   8  10      384.53      399.09     20.16 o
   9   8  10       44.08       58.05     15.00 o
  10   8  10      144.37      225.15     22.85 o
  11   8  10        9.82       16.08     15.78 o
 -11   9  10      226.70      247.60     29.24 o
 -10   9  10      132.68      146.19     25.26 o
  -9   9  10      130.09      138.56     18.08 o
  -8   9  10       20.55       15.26     12.22 o
  -7   9  10     2842.30     2924.15     55.33 o
  -6   9  10      177.44      162.65     13.13 o
  -5   9  10     6836.78     6403.18     91.59 o
  -4   9  10      299.25      309.35     13.36 o
  -3   9  10        9.70       12.46      6.45 o
  -2   9  10       14.43       10.97      6.48 o
  -1   9  10     1125.15     1097.85     20.85 o
   0   9  10      534.04      539.30     21.37 o
   1   9  10     3361.00     3227.02     45.30 o
   2   9  10      630.95      639.42     16.15 o
   3   9  10        1.62       -0.34      5.86 o
   4   9  10      195.65      175.08     11.44 o
   5   9  10      165.95      199.88     16.70 o
   6   9  10      153.12      179.73     12.47 o
   7   9  10      831.13      904.83     47.30 o
   8   9  10      554.69      604.20     39.14 o
   9   9  10      487.21      587.14     40.29 o
  10   9  10       65.09       37.49     20.75 o
 -10  10  10      501.96      467.78    108.39 o
  -9  10  10       20.78       -6.85     17.59 o
  -8  10  10      280.22      246.90     20.76 o
  -7  10  10        5.48       13.22     12.39 o
  -6  10  10     1681.75     1745.57     58.03 o
  -5  10  10       39.33       54.15     10.50 o
  -4  10  10        4.13       -1.33     10.77 o
  -3  10  10      282.99      297.97     12.72 o
  -2  10  10      292.73      327.58     12.60 o
  -1  10  10        0.08        5.36      5.98 o
   0  10  10     3664.38     3742.13     52.64 o
   1  10  10        0.13       -6.19      6.19 o
   2  10  10      243.69      241.55     11.65 o
   3  10  10       92.93       96.76      9.08 o
   4  10  10     1201.96     1230.94     32.14 o
   5  10  10      456.20      374.63     16.71 o
   6  10  10     1139.81     1171.90     34.28 o
   7  10  10        6.04       39.00     12.03 o
   8  10  10      124.75      103.82     21.90 o
   9  10  10        7.18      -18.74     18.74 o
  10  10  10        9.77        4.12     19.49 o
  -9  11  10      118.46      162.99     39.12 o
  -8  11  10        5.43       22.23     18.78 o
  -7  11  10     1161.98     1141.50     47.57 o
  -6  11  10      394.69      358.78     29.24 o
  -5  11  10     2522.62     2625.03     53.03 o
  -4  11  10        0.52       -7.55      7.55 o
  -3  11  10        9.84        6.37      7.41 o
  -2  11  10       18.83       21.42      7.28 o
  -1  11  10      871.32      828.82     19.58 o
   0  11  10       95.39       84.41      8.33 o
   1  11  10      290.47      251.31     12.89 o
   2  11  10      419.09      411.82     15.54 o
   3  11  10        1.20       -0.03      7.94 o
   4  11  10       91.91       56.80     17.17 o
   5  11  10      729.14      721.86     27.01 o
   6  11  10        1.28       17.11     16.14 o
   7  11  10     1448.23     1297.70     83.94 o
   8  11  10       17.18       20.40     17.61 o
   9  11  10        8.69       15.79     23.63 o
  -9  12  10        0.06       40.75     30.97 o
  -8  12  10      149.54      158.10     39.12 o
  -7  12  10       16.57       -8.15     29.34 o
  -6  12  10     3025.49     2927.37    125.51 o
  -5  12  10        3.73      -11.30     17.17 o
  -4  12  10      533.30      513.15     27.84 o
  -3  12  10      123.64      135.33     14.80 o
  -2  12  10       54.88       55.05      9.67 o
  -1  12  10       28.74       37.79      8.20 o
   0  12  10      888.86      918.02     25.63 o
   1  12  10      314.34      250.84     15.37 o
   2  12  10     1489.79     1522.73     34.92 o
   3  12  10       26.90       23.18     10.66 o
   4  12  10      552.92      518.06     24.07 o
   5  12  10        8.70      -10.59     23.63 o
   6  12  10     1376.57     1393.98     57.86 o
   7  12  10        1.11       15.98     17.84 o
   8  12  10      514.48      567.29     40.34 o
  -8  13  10      125.90      205.37     44.01 o
  -7  13  10     1175.57     1140.96     74.98 o
  -6  13  10        0.28       40.75     32.60 o
  -5  13  10       36.45       19.56     32.60 o
  -4  13  10       54.19       94.14     21.09 o
  -3  13  10        1.12      -11.15     13.04 o
  -2  13  10       46.64       47.16     14.87 o
  -1  13  10     1173.79     1241.20     39.22 o
   0  13  10       66.18       85.35     11.24 o
   1  13  10     2899.32     3019.68     72.23 o
   2  13  10      224.98      198.21     25.20 o
   3  13  10       73.89       69.30     17.61 o
   4  13  10      562.36      554.32     61.94 o
   5  13  10      883.88      935.52     83.94 o
   6  13  10        0.56      -11.57     17.61 o
   7  13  10     1146.11     1283.24     54.66 o
   8  13  10        0.35      -26.08     26.08 o
  -7  14  10       33.85       17.93     32.60 o
  -6  14  10      925.10      969.81     74.98 o
  -5  14  10       46.55       34.23     32.60 o
  -4  14  10        4.32      -29.34     29.34 o
  -3  14  10        7.13       21.63     18.37 o
  -2  14  10        1.11       13.21     14.82 o
  -1  14  10      117.58      158.02     19.42 o
   0  14  10     1572.27     1547.71     45.16 o
   1  14  10      414.48      349.03     22.72 o
   2  14  10     1211.82     1304.25     41.26 o
   3  14  10       38.27       44.96     15.00 o
   4  14  10      396.64      445.20     34.35 o
   5  14  10      159.36      161.13     31.78 o
   6  14  10      187.55      153.09     25.76 o
  -6  15  10      100.41      120.62     44.01 o
  -5  15  10      206.41      210.26     48.90 o
  -4  15  10      118.58       71.72     40.75 o
  -3  15  10       38.21       13.04     32.60 o
  -2  15  10      456.83      457.98     29.19 o
  -1  15  10      798.27      802.34     35.34 o
   0  15  10      415.39      371.65     26.51 o
   1  15  10     1155.86     1224.73     82.45 o
   2  15  10      198.54      208.63     40.75 o
   3  15  10       70.12       74.98     32.60 o
   4  15  10        2.27        4.89     29.34 o
   5  15  10      487.85      521.38     39.45 o
  -4  16  10      407.28      399.34     60.31 o
  -3  16  10        0.11      -32.60     32.60 o
  -2  16  10        8.31       79.87     37.49 o
  -1  16  10      168.82      159.94     22.55 o
   0  16  10     1618.74     1703.82     60.83 o
   1  16  10       55.54       67.11     17.71 o
   2  16  10      212.77      172.03     24.66 o
   3  16  10      126.60      146.69     39.12 o
 -13   0  11       91.30       47.27     29.34 o
 -11   0  11      221.45      234.71     37.49 o
  -9   0  11       10.85        8.15     21.19 o
  -7   0  11       49.79       24.45     19.56 o
  -5   0  11     3069.23     3000.61     67.70 o
  -3   0  11     1333.05     1173.34     24.64 o
  -1   0  11      626.39      864.85     27.05 o
   1   0  11     9643.99    10419.22    174.40 o
   3   0  11     2266.63     2519.30     79.87 o
   5   0  11     1547.39     1372.36     42.06 o
   7   0  11       87.10       65.73     14.85 o
   9   0  11       28.94       22.55     22.82 o
  11   0  11      666.46      711.46     39.12 o
 -13   1  11       29.72       56.23     23.05 o
 -12   1  11      503.29      518.60     38.60 o
 -11   1  11      162.84      220.04     27.07 o
 -10   1  11      363.73      322.37     20.38 o
  -9   1  11      231.59      213.91     22.96 o
  -8   1  11       49.50       45.89     31.78 o
  -7   1  11      172.00      209.61     20.65 o
  -6   1  11      912.43      938.26     25.60 o
  -5   1  11        2.76        4.79      5.52 o
  -4   1  11       63.89       94.67      7.17 o
  -3   1  11       92.24       95.81      5.05 o
  -2   1  11     1548.62     1588.25     42.60 o
  -1   1  11      253.17      327.31      7.96 o
   0   1  11     5724.74     5052.69     56.54 o
   1   1  11      361.39      399.93     10.29 o
   2   1  11       52.20       34.08      6.59 o
   3   1  11       67.36       58.00      6.89 o
   4   1  11      538.66      431.35     15.02 o
   5   1  11       49.11       58.29      8.33 o
   6   1  11     4136.48     3846.80     66.38 o
   7   1  11      722.12      705.46     22.36 o
   8   1  11      308.40      317.97     17.69 o
   9   1  11       12.30       15.25     12.00 o
  10   1  11      380.54      404.73     23.53 o
  11   1  11       39.74       48.02     12.78 o
  12   1  11      469.31      555.29     28.07 o
 -13   2  11      130.94      101.13     24.20 o
 -12   2  11      311.76      415.12     60.31 o
 -11   2  11     1316.42     1292.04     76.61 o
 -10   2  11        0.02        6.03     12.18 o
  -9   2  11      192.47      157.86     14.82 o
  -8   2  11      186.53      216.12     21.90 o
  -7   2  11     1032.57     1040.70     45.91 o
  -6   2  11      914.40      974.04     27.51 o
  -5   2  11     1843.63     1847.86     40.02 o
  -4   2  11      145.67      215.98      9.97 o
  -3   2  11      151.69      182.88      7.05 o
  -2   2  11      801.52      727.63     15.66 o
  -1   2  11      540.94      377.09      7.77 o
   0   2  11      442.18      396.47      9.31 o
   1   2  11        8.59        7.65      3.69 o
   2   2  11       75.67       44.83      4.37 o
   3   2  11      673.00      609.67     31.14 o
   4   2  11      296.50      293.19     16.00 o
   5   2  11     6224.16     5988.65     94.52 o
   6   2  11       16.16       20.78      8.15 o
   7   2  11      124.55      105.86     13.65 o
   8   2  11      136.66       81.62     11.19 o
   9   2  11       20.64       24.42     10.16 o
  10   2  11       11.14        5.04      8.62 o
  11   2  11      760.45      737.18     28.44 o
  12   2  11       37.73       45.54     14.45 o
 -12   3  11      762.75      743.14     43.75 o
 -11   3  11      180.31      164.52     28.52 o
 -10   3  11       15.36        1.49     13.48 o
  -9   3  11       66.24       76.29     12.40 o
  -8   3  11     1967.57     2039.50     48.29 o
  -7   3  11      421.42      488.23     20.99 o
  -6   3  11    10607.93    10038.47    193.16 o
  -5   3  11      844.83      777.94     23.38 o
  -4   3  11     2453.93     2381.66     41.68 o
  -3   3  11     3889.63     4075.73     47.98 o
  -2   3  11      672.57      647.43     10.50 o
  -1   3  11     2786.55     2778.94     33.40 o
   0   3  11     4124.79     4663.41     64.23 o
   1   3  11      132.35      109.64      5.59 o
   2   3  11      593.89      577.13     11.30 o
   3   3  11       76.97       74.49      6.23 o
   4   3  11       78.15       57.60      6.12 o
   5   3  11      885.03      954.82     24.13 o
   6   3  11      251.37      221.19     16.24 o
   7   3  11      137.22      121.62     11.41 o
   8   3  11        1.52       -6.70      7.92 o
   9   3  11        7.32        7.12      7.97 o
  10   3  11        1.93        3.16      9.15 o
  11   3  11       27.01       25.26     12.14 o
  12   3  11      938.77      982.79     34.08 o
 -12   4  11      226.15      195.91     27.07 o
 -11   4  11      993.56     1051.09     90.46 o
 -10   4  11      135.69      141.20     15.57 o
  -9   4  11      653.14      534.05     24.43 o
  -8   4  11      124.37      141.59     14.35 o
  -7   4  11     5203.92     5015.85     81.79 o
  -6   4  11        3.72       12.99     10.01 o
  -5   4  11     1160.62     1195.68     25.68 o
  -4   4  11     2613.90     2844.00     43.82 o
  -3   4  11      416.84      316.52      8.12 o
  -2   4  11     1724.94     1698.36     22.35 o
  -1   4  11     4677.06     4101.26     41.77 o
   0   4  11      256.71      225.89      7.34 o
   1   4  11     2514.45     2449.38     36.22 o
   2   4  11     1045.35     1149.15     19.78 o
   3   4  11       67.00       64.25      5.47 o
   4   4  11       72.30       57.94      6.59 o
   5   4  11     1294.58     1289.06     29.23 o
   6   4  11       67.83       60.17      8.49 o
   7   4  11     1121.69     1200.29     26.14 o
   8   4  11       26.37       27.08      9.87 o
   9   4  11       99.70       61.55     11.45 o
  10   4  11        6.85       13.51     10.89 o
  11   4  11      449.20      509.71     31.36 o
  12   4  11        1.71        5.02     15.02 o
 -12   5  11      391.21      396.39     34.58 o
 -11   5  11       58.54       69.36     20.65 o
 -10   5  11       17.21       27.29     11.66 o
  -9   5  11       28.94       23.94     11.24 o
  -8   5  11       15.20       27.05      8.91 o
  -7   5  11       89.30       93.38     10.77 o
  -6   5  11      282.60      225.23     16.08 o
  -5   5  11      630.12      585.48     21.94 o
  -4   5  11        3.47        6.41      4.93 o
  -3   5  11       58.25       67.04      4.98 o
  -2   5  11        4.53       19.35      4.61 o
  -1   5  11     2050.00     2159.27     22.87 o
   0   5  11     4184.72     4126.68     45.19 o
   1   5  11       47.17       65.00      4.46 o
   2   5  11       57.75       99.61      6.37 o
   3   5  11     1348.59     1331.75     24.34 o
   4   5  11     2828.08     2985.34     45.00 o
   5   5  11      678.83      812.41     20.04 o
   6   5  11     2613.87     2530.65     41.79 o
   7   5  11       71.28       68.10      8.84 o
   8   5  11      812.37      823.36     25.54 o
   9   5  11       42.96       43.85     11.27 o
  10   5  11      297.70      373.04     26.02 o
  11   5  11        4.37       12.17     14.05 o
 -12   6  11       44.88       50.67     20.14 o
 -11   6  11        9.55       -1.97     16.68 o
 -10   6  11        5.22       41.31     16.68 o
  -9   6  11       34.54       48.54     19.51 o
  -8   6  11        1.29        6.29      9.18 o
  -7   6  11     1142.11     1292.81     30.40 o
  -6   6  11      250.10      278.21     14.67 o
  -5   6  11      886.34      828.71     22.01 o
  -4   6  11      332.14      362.09     12.78 o
  -3   6  11      116.31      126.32      6.98 o
  -2   6  11       35.51       26.80      5.21 o
  -1   6  11     4873.11     5254.13     65.76 o
   0   6  11       10.55       16.51      3.46 o
   1   6  11     7422.42     7500.35     78.92 o
   2   6  11      128.99      119.00      6.18 o
   3   6  11      134.84      140.23     39.97 o
   4   6  11        7.47        1.19      7.10 o
   5   6  11     1900.83     1794.14     56.23 o
   6   6  11     1155.68     1136.58     28.35 o
   7   6  11     1033.69     1082.13     29.02 o
   8   6  11        0.25       -8.96      8.96 o
   9   6  11      235.32      203.09     19.72 o
  10   6  11        3.30       17.86     13.72 o
  11   6  11      904.73      958.10     46.41 o
 -12   7  11      806.87      801.19     44.36 o
 -11   7  11       24.27       47.36     19.49 o
 -10   7  11      672.50      645.79     76.61 o
  -9   7  11        2.45       -5.35     14.37 o
  -8   7  11      593.77      530.84     21.23 o
  -7   7  11      169.14      182.66     19.26 o
  -6   7  11     4216.69     4266.81     71.86 o
  -5   7  11     1360.67     1239.06     28.53 o
  -4   7  11      517.13      456.89     12.17 o
  -3   7  11       69.87       67.62      6.17 o
  -2   7  11     2950.35     3018.90     44.95 o
  -1   7  11      440.82      387.33      9.59 o
   0   7  11     6875.18     6445.45     75.02 o
   1   7  11      232.72      243.30      9.73 o
   2   7  11     3829.61     3766.80     61.78 o
   3   7  11       37.14       30.69      9.59 o
   4   7  11      319.68      263.76     16.00 o
   5   7  11      356.39      331.18     16.37 o
   6   7  11     2543.43     2428.73     54.53 o
   7   7  11       69.86       81.98     12.27 o
   8   7  11      297.82      322.99     19.03 o
   9   7  11        4.56        1.26     12.16 o
  10   7  11      407.44      343.24     29.36 o
  11   7  11        6.49       13.10     16.29 o
 -11   8  11      417.62      474.99     36.88 o
 -10   8  11      130.72      148.49     23.05 o
  -9   8  11       46.32       30.97     16.14 o
  -8   8  11      387.23      355.47     22.85 o
  -7   8  11     1350.98     1381.91     33.02 o
  -6   8  11      150.85      139.51     12.29 o
  -5   8  11      850.05      894.93     21.73 o
  -4   8  11        1.99        9.02      6.05 o
  -3   8  11        6.68        9.32      5.36 o
  -2   8  11      414.56      414.11     17.63 o
  -1   8  11     2753.53     2641.82     37.86 o
   0   8  11      289.37      303.72     11.75 o
   1   8  11     4404.89     4257.71     56.03 o
   2   8  11      980.46      955.28     19.90 o
   3   8  11       82.14      123.96      8.39 o
   4   8  11       17.98       22.72      9.93 o
   5   8  11      310.87      310.30     18.71 o
   6   8  11       12.61       27.71     11.83 o
   7   8  11     2060.21     2003.06     50.47 o
   8   8  11     1240.21     1102.96     38.87 o
   9   8  11      168.05      164.77     32.24 o
  10   8  11       21.38       -5.68     13.86 o
 -11   9  11      192.65      213.13     61.12 o
 -10   9  11      166.97      140.02     22.96 o
  -9   9  11       26.99       47.66     14.72 o
  -8   9  11      480.91      464.31     32.60 o
  -7   9  11     1071.36     1061.04     34.40 o
  -6   9  11     1645.15     1755.01     37.54 o
  -5   9  11      142.98      115.43     10.38 o
  -4   9  11       71.58       81.44      9.14 o
  -3   9  11        6.98        3.34      6.48 o
  -2   9  11     1341.65     1388.50     27.46 o
  -1   9  11      749.60      663.62     15.95 o
   0   9  11       45.67       50.91      6.76 o
   1   9  11      113.63       94.22      7.67 o
   2   9  11       53.44       35.02      6.29 o
   3   9  11      216.88      215.80     10.51 o
   4   9  11       67.82       43.05      7.95 o
   5   9  11       24.82       32.51     12.00 o
   6   9  11      622.13      695.52     21.59 o
   7   9  11      579.13      569.37     37.77 o
   8   9  11      279.65      325.65     29.37 o
   9   9  11        2.27       -7.33     16.14 o
  10   9  11     1260.25     1305.09     57.04 o
 -10  10  11      106.67      103.21     35.04 o
  -9  10  11       53.99       53.25     15.10 o
  -8  10  11        3.29      -16.68     16.68 o
  -7  10  11     2675.80     2452.52     73.13 o
  -6  10  11        0.58        0.48     35.04 o
  -5  10  11     1061.94     1127.62     29.79 o
  -4  10  11      243.28      220.87     12.76 o
  -3  10  11      254.93      242.22     11.93 o
  -2  10  11       26.24       32.78      7.65 o
  -1  10  11     1805.38     1874.05     30.91 o
   0  10  11      157.19      150.11      9.20 o
   1  10  11     4842.18     5042.97     73.80 o
   2  10  11     1940.02     1911.20     33.80 o
   3  10  11     1641.34     1735.37     34.12 o
   4  10  11      356.79      310.43     14.79 o
   5  10  11      741.38      700.69     21.97 o
   6  10  11       72.76      115.92     14.03 o
   7  10  11     1353.70     1440.31     40.53 o
   8  10  11      137.00      141.58     22.96 o
   9  10  11       22.64       43.73     20.14 o
  -9  11  11       12.57      -17.17     17.17 o
  -8  11  11      358.14      431.93     54.60 o
  -7  11  11       61.45       68.36     19.95 o
  -6  11  11     4119.59     3958.16    103.56 o
  -5  11  11      401.75      395.72     24.35 o
  -4  11  11      258.10      263.70     15.29 o
  -3  11  11        5.86       15.54      7.58 o
  -2  11  11      437.52      417.95     14.99 o
  -1  11  11      596.06      619.75     17.36 o
   0  11  11     2234.16     2183.92     35.12 o
   1  11  11      343.06      327.05     14.46 o
   2  11  11        5.60       -3.52      6.83 o
   3  11  11      545.47      464.88     17.97 o
   4  11  11      820.65      896.68     28.75 o
   5  11  11       94.80      127.04     19.95 o
   6  11  11      977.83      986.30     45.64 o
   7  11  11        5.05       -9.37     28.52 o
   8  11  11      750.77      833.34     44.90 o
   9  11  11        0.81        2.65     21.19 o
  -9  12  11        0.19      -22.82     30.97 o
  -8  12  11      106.34      145.06     39.12 o
  -7  12  11      947.60      896.47     66.83 o
  -6  12  11        6.12       14.92     18.37 o
  -5  12  11       39.22       61.51     15.19 o
  -4  12  11       75.51       85.31     15.65 o
  -3  12  11        2.27       -7.79     11.06 o
  -2  12  11      225.49      185.12     12.96 o
  -1  12  11     1092.52     1115.67     31.54 o
   0  12  11     1536.39     1450.66     32.27 o
   1  12  11     2431.46     2391.80     52.93 o
   2  12  11       19.20       58.12     10.42 o
   3  12  11      424.37      388.16     20.76 o
   4  12  11        0.26       16.24     16.01 o
   5  12  11     1305.10     1247.64     49.52 o
   6  12  11      170.91      114.12     21.90 o
   7  12  11      269.85      332.66     31.68 o
   8  12  11        4.16       13.24     18.33 o
  -8  13  11      687.40      810.08     70.09 o
  -7  13  11      106.45       83.13     37.49 o
  -6  13  11      520.38      466.16     55.42 o
  -5  13  11       60.66       56.96     21.81 o
  -4  13  11       34.53       38.53     20.37 o
  -3  13  11        6.54      -14.77     14.77 o
  -2  13  11      235.96      221.12     20.76 o
  -1  13  11       40.32       37.91     11.85 o
   0  13  11     4141.54     4332.88     75.86 o
   1  13  11       88.12       71.29     12.27 o
   2  13  11      500.85      550.56     37.35 o
   3  13  11       36.16       32.75     13.78 o
   4  13  11      188.61      222.91     54.60 o
   5  13  11        3.39        3.48     16.68 o
   6  13  11      746.69      759.51     43.61 o
   7  13  11      164.69      141.51     25.28 o
  -7  14  11     1748.13     1879.32    101.06 o
  -6  14  11        1.06       16.30     32.60 o
  -5  14  11      539.08      550.92     61.94 o
  -4  14  11       24.56       -6.17     18.37 o
  -3  14  11        8.65       -0.89     17.18 o
  -2  14  11       62.16       78.83     21.11 o
  -1  14  11     1218.65     1196.92     39.46 o
   0  14  11      168.93      152.05     19.53 o
   1  14  11     1381.67     1320.45     49.17 o
   2  14  11        5.52       33.88     18.74 o
   3  14  11       22.16       14.71     14.50 o
   4  14  11      265.10      306.41     30.40 o
   5  14  11      402.14      466.15     35.96 o
   6  14  11       19.66        3.26     20.36 o
  -6  15  11     1022.76     1123.03     83.13 o
  -5  15  11       66.26       81.50     39.12 o
  -4  15  11      205.41      220.04     48.90 o
  -3  15  11        0.09       -5.54     18.99 o
  -2  15  11      230.28      224.99     27.80 o
  -1  15  11      116.83       97.41     30.64 o
   0  15  11     1717.54     1762.91     51.41 o
   1  15  11        2.79       15.94     14.60 o
   2  15  11     1183.80     1230.41     49.20 o
   3  15  11      100.09       95.61     22.45 o
   4  15  11      375.66      367.44     33.36 o
   5  15  11        9.10       -3.82     18.33 o
  -4  16  11        0.58       24.45     39.12 o
  -3  16  11      148.03      185.81     48.90 o
  -2  16  11        2.64       12.91     30.15 o
  -1  16  11      453.17      468.09     55.42 o
   0  16  11       59.91       60.43     18.18 o
   1  16  11      447.72      508.31     31.37 o
   2  16  11      188.47      185.75     26.20 o
   3  16  11      120.90      167.88     42.38 o
 -12   0  12      121.20      102.69     32.60 o
 -10   0  12       10.70      -11.74     11.74 o
  -8   0  12      950.31     1046.42     60.31 o
  -6   0  12      412.97      414.00     35.86 o
  -4   0  12     1701.86     1909.39     49.89 o
  -2   0  12    10050.23    10025.76    295.02 o
   0   0  12     1228.16     1137.87     26.24 o
   2   0  12      437.55      625.65     29.34 o
   4   0  12    17043.93    16111.97    330.20 o
   6   0  12     5579.83     5291.22    122.71 o
   8   0  12      747.15      771.66     44.01 o
  10   0  12     1448.88     1507.25     55.82 o
  12   0  12      880.82      902.68     46.58 o
 -13   1  12      116.60      130.70     25.91 o
 -12   1  12       71.97       92.11     39.12 o
 -11   1  12       85.42      111.67     22.45 o
 -10   1  12      163.25      157.44     15.77 o
  -9   1  12      217.00      201.56     27.71 o
  -8   1  12      153.95      144.98     48.08 o
  -7   1  12      943.15      845.67     44.82 o
  -6   1  12        7.47        0.00     11.53 o
  -5   1  12       26.91       12.84      6.48 o
  -4   1  12      206.42      171.30     10.58 o
  -3   1  12        9.81       12.64      4.07 o
  -2   1  12     2203.95     2152.39     54.74 o
  -1   1  12     9717.81     9955.05    129.42 o
   0   1  12     3484.10     3877.21     46.56 o
   1   1  12     1976.76     1692.58     23.43 o
   2   1  12      279.27      357.11     12.82 o
   3   1  12      333.86      356.47     13.82 o
   4   1  12      163.90      189.72     11.32 o
   5   1  12     2439.12     2425.71     45.41 o
   6   1  12      619.45      660.26     20.95 o
   7   1  12     1310.80     1355.49     32.52 o
   8   1  12      114.91      146.87     13.35 o
   9   1  12       62.61       58.40     11.19 o
  10   1  12      100.19       99.31     13.82 o
  11   1  12      620.52      657.76     32.72 o
  12   1  12       29.54       23.03     13.19 o
 -12   2  12      321.88      337.77     33.36 o
 -11   2  12       11.90        2.28     17.17 o
 -10   2  12      285.79      306.95     29.46 o
  -9   2  12       20.70       13.15     10.78 o
  -8   2  12     1913.84     1932.31     60.50 o
  -7   2  12      340.57      319.72     24.45 o
  -6   2  12     2009.34     1980.48     43.39 o
  -5   2  12      114.03      155.75     17.89 o
  -4   2  12      161.13      179.87      9.35 o
  -3   2  12     1170.56     1202.16     18.55 o
  -2   2  12      659.01      493.62     10.21 o
  -1   2  12     1225.23     1613.67     21.86 o
   0   2  12     1899.72     1773.47     22.73 o
   1   2  12     1224.37     1344.91     34.58 o
   2   2  12      728.28      718.41     27.50 o
   3   2  12       57.56       92.88     13.82 o
   4   2  12     1523.85     1360.59     64.81 o
   5   2  12      266.84      279.86     14.24 o
   6   2  12       71.25       65.92      9.56 o
   7   2  12        4.15        7.14      7.92 o
   8   2  12       56.91       38.35     11.98 o
   9   2  12        0.20       -1.46      9.09 o
  10   2  12       57.31       81.24     13.04 o
  11   2  12       80.85      120.49     15.64 o
  12   2  12       82.77       79.86     20.94 o
 -12   3  12      241.26      221.02     27.66 o
 -11   3  12      315.94      282.69     29.37 o
 -10   3  12       40.04       38.26     11.82 o
  -9   3  12       96.32      143.98     15.02 o
  -8   3  12      102.88       85.88     17.61 o
  -7   3  12     6752.68     6902.56    156.73 o
  -6   3  12       32.27       42.41      9.98 o
  -5   3  12     4573.65     4356.89     81.44 o
  -4   3  12       11.13       11.11      6.10 o
  -3   3  12     1707.64     1572.21     21.66 o
  -2   3  12      226.67      269.47      9.48 o
  -1   3  12     5179.25     5420.00     61.53 o
   0   3  12       27.88       38.21      4.94 o
   1   3  12      888.00      972.53     15.60 o
   2   3  12      524.16      586.81     14.83 o
   3   3  12     5644.23     5093.88     69.62 o
   4   3  12      355.15      333.89     11.81 o
   5   3  12     3687.75     3508.17     61.07 o
   6   3  12        0.93       -5.08      5.08 o
   7   3  12       26.29        9.08     12.00 o
   8   3  12       10.98       21.29      9.68 o
   9   3  12      219.92      187.91     15.64 o
  10   3  12      128.92      106.04     14.21 o
  11   3  12     1058.39     1070.91     34.51 o
  12   3  12       23.84       -2.57     16.19 o
 -12   4  12      566.66      605.80     42.06 o
 -11   4  12      879.61      934.38     45.51 o
 -10   4  12       26.32       20.96     17.93 o
  -9   4  12       30.47       34.52     11.66 o
  -8   4  12      955.49      801.22     28.06 o
  -7   4  12      478.35      576.43     23.24 o
  -6   4  12     1786.96     1917.38     47.50 o
  -5   4  12      684.14      613.96     21.87 o
  -4   4  12      131.93      120.05      9.28 o
  -3   4  12      350.01      349.59     10.31 o
  -2   4  12      902.31     1008.70     18.55 o
  -1   4  12      312.61      273.51      7.26 o
   0   4  12     1989.42     2076.98     29.20 o
   1   4  12      539.30      508.90     11.68 o
   2   4  12       93.18      172.84      7.14 o
   3   4  12       46.04       45.17      7.17 o
   4   4  12     1852.62     1820.19     36.06 o
   5   4  12      240.89      219.27     13.07 o
   6   4  12     4425.97     4207.40    103.04 o
   7   4  12        1.70        0.78      8.24 o
   8   4  12       28.33       33.13     11.89 o
   9   4  12       24.11       25.17     10.38 o
  10   4  12      479.34      512.89     30.08 o
  11   4  12      137.32      141.67     24.23 o
 -12   5  12        9.05       33.41     20.75 o
 -11   5  12        3.94       -4.46     30.15 o
 -10   5  12       61.08       92.26     20.14 o
  -9   5  12       14.93       24.93     11.47 o
  -8   5  12      687.03      713.06     32.47 o
  -7   5  12      893.13      867.05     24.13 o
  -6   5  12      188.36      276.76     17.50 o
  -5   5  12      905.32      776.15     28.74 o
  -4   5  12       86.14       56.22      8.56 o
  -3   5  12      640.11      577.06     15.48 o
  -2   5  12       23.98        8.56      4.11 o
  -1   5  12     3521.75     3242.66     32.49 o
   0   5  12      235.81      245.91      6.90 o
   1   5  12      106.28       85.16      5.13 o
   2   5  12      774.06      865.06     17.28 o
   3   5  12       47.66       33.85      6.13 o
   4   5  12      708.85      709.33     19.90 o
   5   5  12      395.53      435.77     14.00 o
   6   5  12      442.94      439.83     19.91 o
   7   5  12      223.01      181.70     13.07 o
   8   5  12      230.49      265.35     16.47 o
   9   5  12        0.94        4.42     12.60 o
  10   5  12      164.32      123.88     18.18 o
  11   5  12      833.42      869.09     37.62 o
 -12   6  12      801.68      841.12     48.37 o
 -11   6  12        0.04       23.41     18.78 o
 -10   6  12        0.49      -14.67     14.98 o
  -9   6  12      345.34      415.16     30.97 o
  -8   6  12     2543.23     2552.67     58.10 o
  -7   6  12      180.29      186.32     13.43 o
  -6   6  12      913.69      917.42     28.94 o
  -5   6  12        9.13        7.69      9.82 o
  -4   6  12      220.66      208.05     16.00 o
  -3   6  12        3.23        3.92      5.45 o
  -2   6  12     1182.34     1114.92     19.12 o
  -1   6  12        0.04        5.76      3.87 o
   0   6  12     5907.16     6065.22     65.22 o
   1   6  12       43.14       62.66      6.55 o
   2   6  12        2.27        6.26      6.98 o
   3   6  12      245.14      250.18     14.03 o
   4   6  12      863.72      693.09     20.19 o
   5   6  12       82.66       79.69      9.75 o
   6   6  12     1450.49     1377.35     39.04 o
   7   6  12      518.95      465.86     20.04 o
   8   6  12      130.30      128.40     13.89 o
   9   6  12       92.31       55.35     14.72 o
  10   6  12      437.96      424.01     28.20 o
  11   6  12       37.73       49.98     16.94 o
 -11   7  12      484.65      448.79     39.12 o
 -10   7  12        6.25       20.29     26.08 o
  -9   7  12      208.35      203.99     23.61 o
  -8   7  12        5.94        9.30     17.41 o
  -7   7  12     2151.55     1928.90     40.58 o
  -6   7  12       57.17       41.55      9.02 o
  -5   7  12        8.72        3.65      7.52 o
  -4   7  12      208.74      171.13     10.76 o
  -3   7  12      297.75      318.20     12.76 o
  -2   7  12       70.15       59.69      7.11 o
  -1   7  12     5462.75     5509.71     76.82 o
   0   7  12        3.50        2.80      4.61 o
   1   7  12     3017.75     3045.03     46.66 o
   2   7  12      111.33      145.32      9.77 o
   3   7  12     1737.97     1661.49     38.81 o
   4   7  12     1867.15     1739.70     40.97 o
   5   7  12     1818.32     1709.44     36.78 o
   6   7  12     1851.84     1805.56     39.11 o
   7   7  12     1657.04     1892.08     41.57 o
   8   7  12      493.71      502.70     33.17 o
   9   7  12      109.95      140.81     18.49 o
  10   7  12        2.00       31.20     14.50 o
  11   7  12     1447.03     1529.76    111.23 o
 -11   8  12       96.45       72.53     22.96 o
 -10   8  12      131.56      153.34     24.20 o
  -9   8  12       70.52       75.17     19.49 o
  -8   8  12      552.64      571.40     42.43 o
  -7   8  12      131.17      121.05     12.40 o
  -6   8  12      916.21      928.70     25.46 o
  -5   8  12     1540.87     1511.64     30.71 o
  -4   8  12      110.26      113.36      8.61 o
  -3   8  12      475.20      465.55     18.31 o
  -2   8  12     1189.77     1049.71     20.29 o
  -1   8  12      152.61      152.42      8.63 o
   0   8  12    10502.01    10358.17    125.00 o
   1   8  12      983.29      980.89     21.73 o
   2   8  12       93.69       66.13      8.56 o
   3   8  12       10.80       13.38      9.59 o
   4   8  12      659.90      732.95     44.69 o
   5   8  12       64.39       81.67     12.69 o
   6   8  12      974.50      959.63     31.37 o
   7   8  12      354.79      323.78     27.06 o
   8   8  12      589.22      519.83     43.00 o
   9   8  12       22.53       15.12     13.78 o
  10   8  12      771.29      895.30     38.87 o
 -10   9  12        0.72      -10.59     23.63 o
  -9   9  12      309.01      302.05     36.67 o
  -8   9  12        0.35        2.32     12.39 o
  -7   9  12     1367.94     1432.61     52.61 o
  -6   9  12       28.40       32.29      9.86 o
  -5   9  12      873.57      897.92     33.88 o
  -4   9  12      134.74       99.59     10.16 o
  -3   9  12      189.57      168.26     11.12 o
  -2   9  12      199.04      223.84     11.70 o
  -1   9  12     1137.89     1256.21     28.60 o
   0   9  12     2453.87     2561.28     37.90 o
   1   9  12     1272.10     1182.39     21.77 o
   2   9  12      854.72      790.33     18.13 o
   3   9  12       11.07       -1.52      5.42 o
   4   9  12      365.47      399.29     20.86 o
   5   9  12     1489.69     1455.53     52.25 o
   6   9  12       31.10       13.30     17.61 o
   7   9  12     1075.00     1034.01     46.06 o
   8   9  12      109.12       63.96     18.99 o
   9   9  12      343.16      302.62     70.90 o
  10   9  12       23.28        7.29     21.19 o
 -10  10  12       27.58       52.16     30.97 o
  -9  10  12        2.38        3.26     24.45 o
  -8  10  12     1548.10     1566.75     57.04 o
  -7  10  12      779.88      746.37     44.82 o
  -6  10  12     2182.55     2035.68     65.05 o
  -5  10  12       27.95       27.49     14.41 o
  -4  10  12        6.50       -1.06      7.28 o
  -3  10  12       10.03       25.17      7.95 o
  -2  10  12     1002.49      985.91     21.17 o
  -1  10  12      839.55      880.56     19.52 o
   0  10  12     2598.22     2760.71     45.56 o
   1  10  12        0.36       -2.22      6.79 o
   2  10  12      294.25      262.60     11.37 o
   3  10  12        4.39       -2.31     10.82 o
   4  10  12      518.07      547.59     18.95 o
   5  10  12       57.78       73.22     10.55 o
   6  10  12      376.05      424.24     37.37 o
   7  10  12      247.49      281.71     28.81 o
   8  10  12     1429.08     1413.16     78.24 o
   9  10  12      513.69      641.97     65.20 o
  -9  11  12      637.92      573.74     55.42 o
  -8  11  12       66.29       69.14     21.81 o
  -7  11  12     1904.47     2026.88     74.98 o
  -6  11  12      170.08      145.20     27.71 o
  -5  11  12      187.72      155.41     32.60 o
  -4  11  12      406.65      387.48     29.41 o
  -3  11  12      740.49      735.82     21.77 o
  -2  11  12      219.50      224.27     12.33 o
  -1  11  12     4344.35     4288.57     65.00 o
   0  11  12     1342.98     1414.81     26.33 o
   1  11  12       91.03       68.94      9.92 o
   2  11  12      508.48      415.53     15.80 o
   3  11  12     1007.60     1042.93     26.89 o
   4  11  12        0.43       -0.47      9.49 o
   5  11  12      938.08     1067.96     40.64 o
   6  11  12        2.90       -4.35     15.53 o
   7  11  12      581.92      569.17     38.60 o
   8  11  12      354.91      363.88     33.36 o
   9  11  12      125.07      123.88     39.12 o
  -8  12  12      327.42      293.39     47.27 o
  -7  12  12        7.90       -3.26     18.78 o
  -6  12  12     1367.58     1290.95     70.09 o
  -5  12  12        0.32       10.49     16.83 o
  -4  12  12       19.74       -0.59     12.22 o
  -3  12  12        8.70        7.04     12.80 o
  -2  12  12      110.42      146.64     16.53 o
  -1  12  12      368.43      343.33     16.00 o
   0  12  12     2026.13     1930.40     36.35 o
   1  12  12      162.14      172.49     13.37 o
   2  12  12       94.88       76.68     11.01 o
   3  12  12        1.38       12.36     10.98 o
   4  12  12      426.16      393.93     31.05 o
   5  12  12        0.00       12.56     15.53 o
   6  12  12      232.12      216.90     27.07 o
   7  12  12      238.00      260.22     29.97 o
   8  12  12      307.44      267.54     31.78 o
  -8  13  12      171.06      162.99     44.01 o
  -7  13  12      665.72      570.48     60.31 o
  -6  13  12       60.91       27.71     34.23 o
  -5  13  12     1134.99     1156.58     51.52 o
  -4  13  12      183.79      167.99     19.47 o
  -3  13  12        2.91      -12.37     12.37 o
  -2  13  12       26.43       25.38     13.34 o
  -1  13  12     1517.70     1481.98     41.41 o
   0  13  12       38.44       36.82     11.29 o
   1  13  12     1057.16     1284.14     33.67 o
   2  13  12       43.94       39.19     14.41 o
   3  13  12       54.18       55.34     23.03 o
   4  13  12        0.10       18.66     16.45 o
   5  13  12       12.15      -11.82     17.11 o
   6  13  12       59.08       45.90     21.54 o
   7  13  12      872.01     1075.76     51.83 o
  -7  14  12      273.36      378.15     53.79 o
  -6  14  12      613.21      671.54     66.83 o
  -5  14  12        0.75       40.75     35.86 o
  -4  14  12       87.52       92.06     23.88 o
  -3  14  12        4.63       13.29     17.77 o
  -2  14  12      496.90      596.42     46.45 o
  -1  14  12      517.58      574.84     25.73 o
   0  14  12     3173.73     3091.54     54.65 o
   1  14  12        6.01        6.37     11.02 o
   2  14  12      141.94      102.43     17.74 o
   3  14  12      274.62      290.01     23.66 o
   4  14  12     1271.21     1301.45     60.88 o
   5  14  12       34.93       59.76     22.45 o
   6  14  12     1257.76     1406.44     68.46 o
  -5  15  12      105.76       97.80     42.38 o
  -4  15  12       14.53      -34.23     34.23 o
  -3  15  12      208.11      174.93     28.20 o
  -2  15  12      184.42      223.32     29.34 o
  -1  15  12       86.73       47.73     24.45 o
   0  15  12      507.51      604.14     36.25 o
   1  15  12      994.11      959.37     44.24 o
   2  15  12      180.53      204.24     48.90 o
   3  15  12      411.78      425.75     28.20 o
   4  15  12       94.96       83.55     18.69 o
  -3  16  12       92.96      215.15     50.53 o
  -2  16  12      367.53      459.48     39.15 o
  -1  16  12       81.76       80.33     25.26 o
   0  16  12      149.94      165.39     26.21 o
   1  16  12      228.34      237.52     31.99 o
   2  16  12       14.18       -4.94     17.77 o
 -11   0  13      332.40      298.28     40.75 o
  -9   0  13       21.54        9.78     22.82 o
  -7   0  13     1627.59     1920.07     81.50 o
  -5   0  13       73.80      115.73     21.19 o
  -3   0  13     1189.75     1159.19     32.11 o
  -1   0  13     5337.10     5356.08    100.25 o
   1   0  13       19.95       63.68      8.36 o
   3   0  13     2410.38     2263.58     58.19 o
   5   0  13    22287.52    21290.28    434.50 o
   7   0  13      108.47      169.76     19.59 o
   9   0  13     1197.27     1094.65     44.27 o
  11   0  13      769.07      832.13     42.46 o
 -12   1  13       24.16       -8.99     17.84 o
 -11   1  13      146.46      130.64     22.45 o
 -10   1  13       57.59       54.46     19.44 o
  -9   1  13      326.45      268.92     25.91 o
  -8   1  13     1146.20     1073.02     42.06 o
  -7   1  13      108.93       88.81     16.68 o
  -6   1  13     1456.24     1465.50     47.25 o
  -5   1  13       85.39       58.95     13.83 o
  -4   1  13      469.72      480.63     11.86 o
  -3   1  13       28.35       24.80      4.49 o
  -2   1  13     6583.60     6803.58    161.36 o
  -1   1  13        4.44       33.11      3.99 o
   0   1  13     3631.63     3565.57     45.87 o
   1   1  13       47.86       26.85      3.36 o
   2   1  13      212.23      183.47     10.16 o
   3   1  13       61.03       29.43      6.70 o
   4   1  13     3567.22     3348.35     69.40 o
   5   1  13       19.76       16.57      7.86 o
   6   1  13        8.99       21.27      8.09 o
   7   1  13     1164.92     1055.35     28.69 o
   8   1  13        8.40       10.69      9.09 o
   9   1  13       15.61       25.11     10.37 o
  10   1  13     1293.90     1251.10     35.62 o
  11   1  13      101.37      109.45     15.68 o
 -12   2  13      207.23      244.22     48.90 o
 -11   2  13       72.21       99.86     21.30 o
 -10   2  13     1032.64     1010.65     44.95 o
  -9   2  13     2464.88     2118.47     82.31 o
  -8   2  13      236.90      140.17     20.14 o
  -7   2  13     2029.16     1973.79     59.93 o
  -6   2  13       92.05       60.31     14.37 o
  -5   2  13        5.84       -1.86      7.12 o
  -4   2  13      368.95      350.22     11.23 o
  -3   2  13      288.10      247.33      7.38 o
  -2   2  13      345.46      360.94     25.57 o
  -1   2  13     5726.16     5591.63     67.57 o
   0   2  13     6342.17     6874.89     76.08 o
   1   2  13      112.10      130.82      7.78 o
   2   2  13      543.41      558.48     15.71 o
   3   2  13       95.07      132.46     16.24 o
   4   2  13      461.92      413.02     19.06 o
   5   2  13     2893.26     2900.69     52.72 o
   6   2  13       92.86       65.23     10.16 o
   7   2  13       19.36       21.12      9.15 o
   8   2  13      307.16      244.12     16.05 o
   9   2  13      100.33      125.87     13.82 o
  10   2  13      114.98      128.00     15.20 o
  11   2  13      399.23      372.48     23.38 o
 -12   3  13      141.06      174.20     27.59 o
 -11   3  13       29.69        9.78     23.63 o
 -10   3  13       26.09       35.42     27.71 o
  -9   3  13      217.67      197.14     16.98 o
  -8   3  13     2659.44     2714.76     76.64 o
  -7   3  13      611.18      525.96     30.14 o
  -6   3  13     1016.49     1067.98     40.90 o
  -5   3  13        0.32       -0.77      9.42 o
  -4   3  13        9.93       20.23      6.44 o
  -3   3  13      521.09      525.63     10.81 o
  -2   3  13     3537.99     3410.35     48.01 o
  -1   3  13       97.70      131.05      5.65 o
   0   3  13       14.88       10.98      3.77 o
   1   3  13      192.70      195.50      7.31 o
   2   3  13      321.03      276.77      8.02 o
   3   3  13       38.15        6.98      6.08 o
   4   3  13     1926.22     1663.58     28.97 o
   5   3  13        8.37        7.70      7.20 o
   6   3  13     4967.45     4581.15    137.30 o
   7   3  13      257.57      248.65     15.64 o
   8   3  13       44.57        6.14     11.76 o
   9   3  13        0.90        3.59      9.73 o
  10   3  13      951.13     1014.13     32.10 o
  11   3  13      210.16      244.86     19.48 o
 -12   4  13       50.21       37.08     20.65 o
 -11   4  13      196.40      210.27     35.86 o
 -10   4  13       22.65      -21.06     30.15 o
  -9   4  13      684.62      683.95     27.05 o
  -8   4  13     1953.66     1699.20     43.41 o
  -7   4  13     2610.97     2591.17     72.58 o
  -6   4  13        0.36       12.08     10.27 o
  -5   4  13      169.77      137.84     15.92 o
  -4   4  13      192.79      189.77     13.40 o
  -3   4  13     3739.17     3614.87     47.69 o
  -2   4  13     1536.64     1621.54     23.81 o
  -1   4  13     5006.47     5057.96     50.84 o
   0   4  13      363.73      446.55      9.42 o
   1   4  13       33.04       39.27      5.91 o
   2   4  13      161.06      243.91      7.92 o
   3   4  13     7188.96     7386.95     90.06 o
   4   4  13       19.49       12.84      6.94 o
   5   4  13      825.18      728.94     28.33 o
   6   4  13      668.44      659.08     21.85 o
   7   4  13       78.55       46.86      9.97 o
   8   4  13      334.84      272.91     17.25 o
   9   4  13      794.90      925.87     35.41 o
  10   4  13       43.80       56.92     15.55 o
  11   4  13      545.90      460.46     30.36 o
 -12   5  13      168.17      197.54     27.59 o
 -11   5  13       19.05       23.33     18.33 o
 -10   5  13       56.62       76.56     18.99 o
  -9   5  13        4.83       -8.74     14.67 o
  -8   5  13     4629.31     4490.58     89.55 o
  -7   5  13        2.14        0.08     12.06 o
  -6   5  13     1467.00     1376.98     38.11 o
  -5   5  13      237.26      208.00     15.61 o
  -4   5  13        7.93       -1.55      7.27 o
  -3   5  13     1295.04     1322.51     24.47 o
  -2   5  13     5278.63     5351.38     61.25 o
  -1   5  13      920.04     1137.45     19.07 o
   0   5  13     2433.16     2358.49     26.44 o
   1   5  13     1151.60     1201.27     22.95 o
   2   5  13      152.02      175.47      8.31 o
   3   5  13      192.45      226.51     10.45 o
   4   5  13     1230.45     1396.40     30.66 o
   5   5  13       21.24       16.76      7.58 o
   6   5  13     2012.79     1996.97     50.15 o
   7   5  13     1121.10     1047.95     35.44 o
   8   5  13      179.41      180.99     24.22 o
   9   5  13        4.07        4.71     13.10 o
  10   5  13      684.26      756.25     44.57 o
  11   5  13       43.18       24.66     16.19 o
 -11   6  13        2.08        5.50     18.33 o
 -10   6  13        8.65        9.27     16.45 o
  -9   6  13      411.88      464.13     33.36 o
  -8   6  13      325.90      278.97     18.93 o
  -7   6  13     1476.02     1448.13     68.18 o
  -6   6  13      346.90      254.35     14.23 o
  -5   6  13      319.70      321.95     19.03 o
  -4   6  13      134.42      158.66     11.97 o
  -3   6  13      625.51      560.67     15.90 o
  -2   6  13        6.63       -6.19      6.19 o
  -1   6  13     1513.57     1568.63     19.33 o
   0   6  13      191.01      211.86      6.87 o
   1   6  13     2025.52     1979.68     32.32 o
   2   6  13      108.18      137.91     10.85 o
   3   6  13     2327.48     2113.27     44.62 o
   4   6  13       48.58       61.24      8.66 o
   5   6  13     1374.50     1181.62     27.83 o
   6   6  13      438.32      483.11     19.49 o
   7   6  13     1917.52     1832.69     57.35 o
   8   6  13       21.63       37.97     11.19 o
   9   6  13      440.05      446.41     28.20 o
  10   6  13        2.80       -3.75     15.87 o
  11   6  13      296.88      316.97     27.53 o
 -11   7  13       38.90       11.75     31.78 o
 -10   7  13       97.43       87.36     21.11 o
  -9   7  13      186.04      177.59     39.12 o
  -8   7  13      613.18      665.79     35.67 o
  -7   7  13      331.74      277.79     15.88 o
  -6   7  13      475.80      417.09     20.70 o
  -5   7  13       55.50       49.78      9.16 o
  -4   7  13        0.88       -3.44      7.99 o
  -3   7  13     1240.03     1498.21     28.59 o
  -2   7  13     6886.31     7025.85     94.75 o
  -1   7  13        1.50       -0.86      5.93 o
   0   7  13     2745.01     2691.35     38.25 o
   1   7  13      114.50      117.13      8.62 o
   2   7  13      799.27      798.57     19.92 o
   3   7  13      129.05      139.23     12.69 o
   4   7  13     1373.10     1304.94     35.11 o
   5   7  13     1402.46     1369.28     32.34 o
   6   7  13      568.94      549.07     21.76 o
   7   7  13      662.84      731.95     24.86 o
   8   7  13      163.58      135.33     14.56 o
   9   7  13       46.21       60.58     15.55 o
  10   7  13      682.58      688.76     36.63 o
 -11   8  13      184.78      166.23     25.91 o
 -10   8  13        5.39       -4.50     16.68 o
  -9   8  13      155.67      146.69     22.45 o
  -8   8  13      366.30      375.17     28.74 o
  -7   8  13     1739.21     1734.40     45.75 o
  -6   8  13        0.44        2.86      8.69 o
  -5   8  13      456.32      409.71     15.73 o
  -4   8  13        0.60       -3.20      6.11 o
  -3   8  13       35.37       11.85      6.91 o
  -2   8  13     2609.43     2766.00     73.17 o
  -1   8  13     2729.37     2702.70     43.57 o
   0   8  13     1278.40     1134.90     21.29 o
   1   8  13     1732.10     1660.29     30.55 o
   2   8  13      218.74      234.17     12.41 o
   3   8  13       55.79       65.27     11.29 o
   4   8  13        2.01       -5.70      9.06 o
   5   8  13      777.21      859.79     28.52 o
   6   8  13       46.38       66.74     21.49 o
   7   8  13     1096.22     1138.12     31.83 o
   8   8  13        9.37       10.92     12.84 o
   9   8  13      661.94      666.21     43.52 o
  10   8  13       39.22       60.83     17.83 o
 -10   9  13       11.29       20.50     30.97 o
  -9   9  13       69.94       72.37     31.78 o
  -8   9  13      796.44      796.71     38.49 o
  -7   9  13      248.95      235.51     19.34 o
  -6   9  13     1644.88     1829.79     59.35 o
  -5   9  13     1208.71     1146.06     29.72 o
  -4   9  13      643.09      656.83     22.17 o
  -3   9  13       55.46       71.48      9.76 o
  -2   9  13     1140.67     1266.20     23.76 o
  -1   9  13      263.63      290.39     13.00 o
   0   9  13     1526.83     1478.88     25.54 o
   1   9  13     1209.58     1282.48     29.04 o
   2   9  13      181.53      205.73      9.55 o
   3   9  13      914.14      867.70     23.47 o
   4   9  13     1529.10     1396.67     41.15 o
   5   9  13      179.73      163.45     15.78 o
   6   9  13      270.95      288.88     33.90 o
   7   9  13       14.23       14.78     16.68 o
   8   9  13      323.72      266.38     28.22 o
   9   9  13        2.43       -5.99     17.61 o
 -10  10  13       92.90       57.05     32.60 o
  -9  10  13      602.49      606.34     57.05 o
  -8  10  13        4.81        0.00     24.45 o
  -7  10  13     2201.61     2046.45     89.65 o
  -6  10  13      118.65      127.89     21.81 o
  -5  10  13        1.07        1.36     12.90 o
  -4  10  13        0.92       -7.57      7.57 o
  -3  10  13      882.93      897.86     22.86 o
  -2  10  13      176.89      193.19     12.09 o
  -1  10  13     4917.67     4726.52     63.74 o
   0  10  13      525.06      554.56     17.62 o
   1  10  13       56.82       71.10      7.62 o
   2  10  13        3.78        3.76      6.81 o
   3  10  13      445.91      433.99     16.94 o
   4  10  13      116.32      101.86     14.34 o
   5  10  13      123.74      131.82     20.65 o
   6  10  13       61.42       68.51     18.99 o
   7  10  13      192.42      209.46     25.91 o
   8  10  13       17.87       39.12     19.59 o
   9  10  13      582.73      718.34     46.67 o
  -9  11  13       39.36       34.23     27.71 o
  -8  11  13      788.05      780.74     58.68 o
  -7  11  13       36.70       42.05     30.15 o
  -6  11  13      852.05      817.98     41.06 o
  -5  11  13      216.72      188.24     35.04 o
  -4  11  13       41.68       39.97     14.14 o
  -3  11  13        0.93       11.28     11.53 o
  -2  11  13      368.03      359.43     17.24 o
  -1  11  13        0.29       13.49      8.70 o
   0  11  13     1526.83     1538.58     30.66 o
   1  11  13       74.59       49.12     11.59 o
   2  11  13     1311.38     1301.39     27.99 o
   3  11  13      249.72      208.88     15.41 o
   4  11  13      265.97      322.19     18.95 o
   5  11  13        0.03       17.04     16.73 o
   6  11  13      163.85      172.60     23.61 o
   7  11  13      139.57      177.80     26.51 o
   8  11  13      155.62      192.10     27.66 o
  -7  12  13      944.83      947.05     45.93 o
  -6  12  13      209.50      235.46     28.20 o
  -5  12  13      699.26      725.31     40.32 o
  -4  12  13       64.86       61.59     14.69 o
  -3  12  13       57.54       38.21     25.91 o
  -2  12  13     1299.39     1259.79     38.91 o
  -1  12  13      455.09      485.71     22.10 o
   0  12  13        0.10       14.06      8.30 o
   1  12  13        2.65       -2.80      8.76 o
   2  12  13       52.53       69.86     11.23 o
   3  12  13       78.98       60.15     14.54 o
   4  12  13        4.21       10.59     23.63 o
   5  12  13      795.47      697.66     64.38 o
   6  12  13        7.98      -24.45     32.60 o
   7  12  13      477.62      417.49     35.73 o
  -7  13  13      102.69       45.64     35.86 o
  -6  13  13      583.37      453.12     55.42 o
  -5  13  13        1.54      -17.01     18.01 o
  -4  13  13       41.78       37.89     15.24 o
  -3  13  13       24.92       13.01     13.34 o
  -2  13  13      469.48      448.67     26.21 o
  -1  13  13      391.20      427.93     25.27 o
   0  13  13     4195.75     4166.77     74.81 o
   1  13  13        3.90       10.52     10.27 o
   2  13  13        1.31        1.99     12.52 o
   3  13  13      256.16      285.94     27.44 o
   4  13  13      138.16      118.05     22.45 o
   5  13  13      206.09      206.76     27.07 o
   6  13  13      613.41      634.29     42.06 o
  -6  14  13       33.99       52.16     37.49 o
  -5  14  13       86.45       66.83     37.49 o
  -4  14  13      127.82      150.89     26.21 o
  -3  14  13      794.34      891.84     58.68 o
  -2  14  13       70.06       73.83     20.74 o
  -1  14  13      740.78      889.80     34.18 o
   0  14  13      110.28      176.45     17.51 o
   1  14  13      572.81      526.51     24.67 o
   2  14  13      229.72      178.86     21.62 o
   3  14  13      373.78      399.96     26.59 o
   4  14  13      104.83      102.18     27.40 o
   5  14  13     1305.52     1443.85     81.50 o
  -5  15  13       32.80       42.38     39.12 o
  -4  15  13       91.81      135.29     44.01 o
  -3  15  13      423.78      527.24     39.90 o
  -2  15  13      674.68      643.26     42.23 o
  -1  15  13       43.02        3.74     20.37 o
   0  15  13      256.71      198.79     26.21 o
   1  15  13      212.36      263.28     27.80 o
   2  15  13      117.43      150.82     23.53 o
   3  15  13       76.03       98.25     25.85 o
   4  15  13      339.71      338.06     26.72 o
  -2  16  13       24.82      -10.48     19.56 o
  -1  16  13      684.02      643.56     92.09 o
   0  16  13        3.32        3.61     18.37 o
   1  16  13      264.18      329.98     32.02 o
 -12   0  14      315.12      275.46     45.64 o
 -10   0  14      293.60      281.98     40.75 o
  -8   0  14     1719.45     1745.67     81.50 o
  -6   0  14       16.07        8.15     17.93 o
  -4   0  14      186.33      139.42      8.87 o
  -2   0  14    10530.30    10636.99    314.58 o
   0   0  14      556.29      498.41     17.27 o
   2   0  14      925.98      709.65     27.71 o
   4   0  14     3452.85     3293.38     81.25 o
   6   0  14      342.57      387.35     36.67 o
   8   0  14     1033.85     1206.59     46.06 o
  10   0  14      803.42      892.88     43.75 o
 -12   1  14       11.86      -12.33     18.33 o
 -11   1  14      234.52      211.94     27.66 o
 -10   1  14       90.18       90.54     20.14 o
  -9   1  14     1529.32     1566.50     57.86 o
  -8   1  14        5.95       -4.89     14.98 o
  -7   1  14     1219.92     1165.43     43.80 o
  -6   1  14        0.08       30.70     22.82 o
  -5   1  14      169.69      172.77     18.33 o
  -4   1  14       45.55       52.57      4.52 o
  -3   1  14     1408.32     1451.36     23.42 o
  -2   1  14       27.06       31.54      9.75 o
  -1   1  14     6353.36     6693.11     89.29 o
   0   1  14      139.72      179.76      6.46 o
   1   1  14      332.54      326.29     13.73 o
   2   1  14      821.18     1026.42     20.84 o
   3   1  14     3312.30     3333.67     56.64 o
   4   1  14      169.12      139.81     15.76 o
   5   1  14     4781.92     4697.17     78.22 o
   6   1  14      298.14      252.76     16.97 o
   7   1  14      430.24      465.56     20.95 o
   8   1  14      254.21      282.33     33.17 o
   9   1  14     1354.49     1309.33     35.80 o
  10   1  14      182.37      180.99     17.09 o
  11   1  14      680.84      653.71     43.76 o
 -12   2  14        4.64       -5.50     18.33 o
 -11   2  14       19.46       26.08     19.49 o
 -10   2  14      386.10      317.17     29.37 o
  -9   2  14      433.91      483.83     41.56 o
  -8   2  14     1666.42     1693.71     56.44 o
  -7   2  14      714.15      627.43     32.83 o
  -6   2  14       11.14        9.78     16.30 o
  -5   2  14       56.60       47.86     13.85 o
  -4   2  14     1651.19     1724.42     25.11 o
  -3   2  14       79.10       65.33      5.86 o
  -2   2  14     7688.86     7852.64    116.15 o
  -1   2  14      906.47      952.46     21.66 o
   0   2  14      148.18      121.26      6.03 o
   1   2  14       38.18       41.81      5.67 o
   2   2  14     1012.57      959.35     21.12 o
   3   2  14      338.13      303.56     17.41 o
   4   2  14     6360.32     6061.80     95.74 o
   5   2  14      187.24      174.22     12.61 o
   6   2  14     3199.46     3108.31     57.42 o
   7   2  14       52.78       78.66     11.15 o
   8   2  14      198.70      164.69     14.57 o
   9   2  14       72.12       87.98     13.56 o
  10   2  14      615.36      568.68     26.44 o
  11   2  14       30.60       26.34     12.37 o
 -12   3  14       35.74       -3.26     18.44 o
 -11   3  14       33.89       30.08     18.99 o
 -10   3  14       30.73       11.18     30.15 o
  -9   3  14     2067.83     1924.04     63.96 o
  -8   3  14        4.71        1.63     14.98 o
  -7   3  14     2662.28     2851.71     77.74 o
  -6   3  14      726.82      774.21     84.76 o
  -5   3  14      537.68      497.15     33.41 o
  -4   3  14      458.02      478.16     18.92 o
  -3   3  14     5198.77     4924.88     56.99 o
  -2   3  14     1488.01     1601.95     22.69 o
  -1   3  14     3222.90     3282.93     39.55 o
   0   3  14     4921.95     5184.85     64.27 o
   1   3  14      285.98      263.30      8.41 o
   2   3  14      535.54      544.91     11.01 o
   3   3  14      801.37      696.86     16.03 o
   4   3  14     1273.26     1298.60     25.64 o
   5   3  14       16.63        6.41      7.27 o
   6   3  14      884.03      936.35     31.36 o
   7   3  14      445.35      541.51     32.74 o
   8   3  14       14.46       21.60     10.82 o
   9   3  14      730.38      762.14     34.58 o
  10   3  14        0.13       -7.47     10.47 o
  11   3  14       41.02       50.76     16.50 o
 -12   4  14      287.42      341.45     33.99 o
 -11   4  14      104.16       83.70     21.81 o
 -10   4  14       58.20      100.90     21.81 o
  -9   4  14      205.45      150.67     22.45 o
  -8   4  14     7329.04     6895.61    160.75 o
  -7   4  14      271.32      233.48     23.44 o
  -6   4  14     1188.22     1178.27     67.64 o
  -5   4  14        1.56       -3.67     12.39 o
  -4   4  14      139.37      150.43     12.39 o
  -3   4  14        1.42        0.31      4.15 o
  -2   4  14     4833.69     5022.71     62.47 o
  -1   4  14     1807.81     1923.34     21.92 o
   0   4  14      763.49      744.29     12.92 o
   1   4  14       29.94       54.99      6.23 o
   2   4  14      170.13      203.73      8.50 o
   3   4  14      337.84      402.85     13.13 o
   4   4  14      533.40      503.87     17.91 o
   5   4  14       60.64       67.59      9.52 o
   6   4  14      440.58      406.22     18.38 o
   7   4  14      222.61      248.12     16.20 o
   8   4  14      575.93      499.57     27.26 o
   9   4  14       16.72       14.48     18.40 o
  10   4  14      677.67      714.13     34.79 o
  11   4  14        8.92       -2.96     14.34 o
 -12   5  14        4.70       -7.22     19.95 o
 -11   5  14       83.74       90.04     22.45 o
 -10   5  14        7.02       -5.79     16.68 o
  -9   5  14     2586.35     2608.87     77.19 o
  -8   5  14       33.43       66.03     12.90 o
  -7   5  14       86.00       53.72     25.26 o
  -6   5  14      946.13      933.36     37.49 o
  -5   5  14      269.05      320.53     19.46 o
  -4   5  14       36.43       26.68      8.74 o
  -3   5  14     2790.86     2882.42     50.46 o
  -2   5  14     1176.71     1226.80     21.62 o
  -1   5  14     2341.12     2154.27     29.88 o
   0   5  14      285.22      313.04      8.04 o
   1   5  14      116.25      121.85      8.14 o
   2   5  14     1174.55      978.89     22.28 o
   3   5  14     6702.61     6597.41     90.99 o
   4   5  14      151.83      183.55     15.66 o
   5   5  14     1994.71     1989.09     48.92 o
   6   5  14      675.04      622.59     27.91 o
   7   5  14      142.52      126.54     15.55 o
   8   5  14       33.02       33.81     13.78 o
   9   5  14      612.09      588.48     31.65 o
  10   5  14       77.75       71.35     16.79 o
  11   5  14      284.74      288.48     26.32 o
 -11   6  14       24.69       16.04     18.33 o
 -10   6  14        3.61       -3.26     16.14 o
  -9   6  14       28.14       18.72     16.68 o
  -8   6  14     1044.84      980.62     41.96 o
  -7   6  14      218.47      188.01     15.10 o
  -6   6  14        2.84        1.07     10.64 o
  -5   6  14      100.66       67.60     12.16 o
  -4   6  14      393.51      350.50     16.05 o
  -3   6  14     2285.01     2145.52     36.16 o
  -2   6  14     5123.25     4948.28     77.57 o
  -1   6  14        9.23        4.51      4.45 o
   0   6  14     1454.14     1465.79     27.88 o
   1   6  14      385.53      372.73     12.00 o
   2   6  14      616.10      671.58     25.75 o
   3   6  14      187.53      211.98     19.96 o
   4   6  14     2156.68     1825.12     76.55 o
   5   6  14      118.01      137.76     20.18 o
   6   6  14     1831.79     1680.60     45.79 o
   7   6  14     1259.27     1222.48     39.79 o
   8   6  14      505.05      582.42     30.73 o
   9   6  14        8.09       11.67     13.51 o
  10   6  14      709.39      790.03     36.78 o
 -11   7  14       97.33      101.74     24.20 o
 -10   7  14        0.53      -15.27     15.27 o
  -9   7  14      349.81      378.09     66.01 o
  -8   7  14      403.04      446.35     31.68 o
  -7   7  14      960.69      843.45     36.83 o
  -6   7  14        7.32        1.27     12.00 o
  -5   7  14      911.88      920.80     29.35 o
  -4   7  14       35.28       52.09      9.89 o
  -3   7  14      113.66      129.62      9.83 o
  -2   7  14        6.83       21.93     12.47 o
  -1   7  14     3583.76     3467.65     52.36 o
   0   7  14        0.16       -4.51      5.65 o
   1   7  14      352.58      433.92     16.50 o
   2   7  14      146.30      100.33      9.03 o
   3   7  14      297.78      306.87     16.41 o
   4   7  14       54.94       52.22     10.78 o
   5   7  14     1421.65     1247.17     30.17 o
   6   7  14        9.33       13.65      9.24 o
   7   7  14      412.84      469.51     22.84 o
   8   7  14        4.30      -12.68     12.68 o
   9   7  14      641.43      705.93     33.80 o
  10   7  14      125.34      104.66     19.12 o
 -11   8  14        0.25       -1.23     18.99 o
 -10   8  14      188.41      221.45     27.59 o
  -9   8  14        0.43      -12.63     16.01 o
  -8   8  14     1154.20     1093.41     44.77 o
  -7   8  14       59.31       72.86     16.83 o
  -6   8  14      239.21      251.65     15.24 o
  -5   8  14        0.06       -0.45      8.52 o
  -4   8  14      515.48      584.63     20.19 o
  -3   8  14      229.56      228.73     14.42 o
  -2   8  14      215.66      250.25     16.19 o
  -1   8  14     1817.27     1855.57     33.43 o
   0   8  14      857.46      940.38     24.05 o
   1   8  14      623.69      594.14     22.25 o
   2   8  14      942.42      883.39     20.69 o
   3   8  14      321.26      277.30     13.62 o
   4   8  14      444.89      513.28     33.08 o
   5   8  14      588.91      556.29     23.50 o
   6   8  14       22.08       38.72     18.92 o
   7   8  14       43.81       11.70     10.55 o
   8   8  14       47.90       43.07     18.99 o
   9   8  14      600.19      521.94     31.97 o
  10   8  14      332.06      304.48     26.97 o
 -10   9  14      134.11       93.61     22.82 o
  -9   9  14      585.21      565.94     36.83 o
  -8   9  14       25.85        1.75     16.01 o
  -7   9  14      517.68      536.25     48.90 o
  -6   9  14      320.46      351.94     28.22 o
  -5   9  14       92.73       90.67     12.70 o
  -4   9  14        9.94        8.89      8.19 o
  -3   9  14     3595.77     3391.90     81.66 o
  -2   9  14        2.86       -5.60      6.73 o
  -1   9  14     5592.29     5547.53     72.19 o
   0   9  14      547.66      598.96     15.34 o
   1   9  14     1591.28     1605.21     28.99 o
   2   9  14      101.69       89.11      9.23 o
   3   9  14     1022.57     1007.09     45.28 o
   4   9  14       44.83       63.50     12.45 o
   5   9  14      438.22      414.45     33.91 o
   6   9  14       15.60       22.82     13.45 o
   7   9  14      147.19      140.57     38.30 o
   8   9  14       64.51       46.94     20.14 o
   9   9  14      177.33      172.62     35.86 o
  -9  10  14        0.70       17.93     26.08 o
  -8  10  14      974.33     1005.67     65.20 o
  -7  10  14       12.06       15.20     17.84 o
  -6  10  14      780.05      750.48     39.75 o
  -5  10  14      210.50      249.18     36.67 o
  -4  10  14      311.40      322.37     19.53 o
  -3  10  14       46.06       50.44      9.63 o
  -2  10  14       87.07       81.71     10.77 o
  -1  10  14      243.01      193.34     15.29 o
   0  10  14     1324.43     1266.91     26.42 o
   1  10  14      180.96      172.93     10.56 o
   2  10  14       15.83        7.43      8.71 o
   3  10  14        2.84       23.05     11.50 o
   4  10  14      889.18      845.96     35.72 o
   5  10  14      201.37      185.17     23.05 o
   6  10  14      231.12      244.40     27.07 o
   7  10  14      113.40       96.49     21.90 o
   8  10  14       77.34       92.46     22.96 o
   9  10  14       44.85       13.04     29.34 o
  -9  11  14      247.70      224.93     40.75 o
  -8  11  14       23.78       24.45     26.08 o
  -7  11  14      479.70      471.71     35.86 o
  -6  11  14      102.34       82.65     21.81 o
  -5  11  14      447.24      395.38     31.30 o
  -4  11  14       94.21       79.23     17.14 o
  -3  11  14       99.54      103.83     15.78 o
  -2  11  14       87.99       53.32     10.46 o
  -1  11  14     1350.29     1433.78     36.95 o
   0  11  14      801.42      701.29     19.73 o
   1  11  14      400.30      401.56     17.92 o
   2  11  14      250.99      225.65     14.78 o
   3  11  14      405.51      426.88     18.73 o
   4  11  14       30.56       21.55     26.08 o
   5  11  14      563.72      624.98     94.54 o
   6  11  14      139.46       84.76     20.75 o
   7  11  14        3.21      -13.60     16.68 o
   8  11  14       47.94        5.70     19.59 o
  -8  12  14      167.46      190.70     37.49 o
  -7  12  14        0.08        4.45     18.78 o
  -6  12  14      622.48      653.81     48.90 o
  -5  12  14        2.20       -2.67     18.78 o
  -4  12  14      688.46      646.81     31.10 o
  -3  12  14       44.85       26.94     15.19 o
  -2  12  14      999.18      945.18     49.52 o
  -1  12  14     1980.21     1924.71     51.42 o
   0  12  14       82.97       78.55     10.95 o
   1  12  14      333.75      229.48     16.01 o
   2  12  14       31.38       29.58     10.46 o
   3  12  14      220.90      232.47     15.65 o
   4  12  14     1227.56     1185.26     49.52 o
   5  12  14       37.31       -2.62     16.01 o
   6  12  14      423.27      404.18     33.99 o
   7  12  14       49.66        8.40     25.26 o
  -7  13  14      265.13      321.10     50.53 o
  -6  13  14       33.25       47.27     34.23 o
  -5  13  14        0.41       -7.91     19.19 o
  -4  13  14       70.21       70.23     16.19 o
  -3  13  14      154.62      205.52     20.58 o
  -2  13  14      733.61      782.11     32.26 o
  -1  13  14     1053.17      986.39     36.18 o
   0  13  14      138.20      138.19     17.18 o
   1  13  14      178.32      234.35     22.01 o
   2  13  14       71.51       72.51     16.29 o
   3  13  14     1065.40     1105.10     42.64 o
   4  13  14       47.62       36.59     15.16 o
   5  13  14      106.86       54.97     21.19 o
   6  13  14       32.55       19.93     20.14 o
  -6  14  14      562.66      612.86     66.83 o
  -5  14  14        9.75        4.89     32.60 o
  -4  14  14       18.47       -3.40     19.90 o
  -3  14  14      192.41      202.55     34.23 o
  -2  14  14     1242.13     1283.30     50.20 o
  -1  14  14      107.41      134.54     20.19 o
   0  14  14      516.97      706.04     41.56 o
   1  14  14      198.71      184.12     17.38 o
   2  14  14       55.81       35.43     23.29 o
   3  14  14        0.76       -2.66     14.72 o
   4  14  14      393.71      480.24     30.73 o
   5  14  14       15.61      -18.33     18.33 o
  -4  15  14      286.16      336.00     35.64 o
  -3  15  14      502.89      614.73     41.77 o
  -2  15  14      140.83      179.29     28.20 o
  -1  15  14      236.95      125.37     23.81 o
   0  15  14       12.26       63.39     20.36 o
   1  15  14      237.11      201.90     26.08 o
   2  15  14       73.93       64.44     14.32 o
   3  15  14      155.17      135.24     21.14 o
 -11   0  15      135.07      128.77     35.86 o
  -9   0  15     3006.95     2410.68    104.32 o
  -7   0  15      283.26      402.60     40.75 o
  -5   0  15      325.00      309.69     34.23 o
  -3   0  15     7247.25     7288.83    152.96 o
  -1   0  15     5832.91     5960.39    127.16 o
   1   0  15       52.27       94.02      9.59 o
   3   0  15     1774.85     1574.69     46.10 o
   5   0  15    21990.74    21977.47    449.49 o
   7   0  15      820.15      786.55     35.67 o
   9   0  15      774.12      782.03     39.14 o
  11   0  15      163.35      227.73     27.66 o
 -12   1  15      266.77      316.34     32.83 o
 -11   1  15       82.35       43.26     27.71 o
 -10   1  15     1717.31     1692.84     61.65 o
  -9   1  15      136.98      168.45     22.96 o
  -8   1  15     1231.29     1289.55    117.36 o
  -7   1  15       19.86       28.71     14.85 o
  -6   1  15      176.29      188.86     20.75 o
  -5   1  15        9.98       15.48     12.68 o
  -4   1  15     2823.61     2911.64     68.90 o
  -3   1  15       59.12       50.19      5.83 o
  -2   1  15     3804.37     3824.49     90.47 o
  -1   1  15       69.88       97.12      5.85 o
   0   1  15     1269.98     1416.81     20.47 o
   1   1  15      155.30      194.23      8.91 o
   2   1  15     2504.05     2443.79     39.21 o
   3   1  15        0.53       -6.07      6.07 o
   4   1  15     1117.06     1023.16     25.87 o
   5   1  15     1285.59     1209.31     29.70 o
   6   1  15      233.13      183.94     14.01 o
   7   1  15       88.88       37.36     10.50 o
   8   1  15      732.44      624.28     23.74 o
   9   1  15      144.06      149.59     15.88 o
  10   1  15      316.80      314.62     21.34 o
  11   1  15       40.64       63.23     14.57 o
 -12   2  15      280.92      223.64     30.97 o
 -11   2  15      101.46      119.10     22.96 o
 -10   2  15      175.07      144.98     23.61 o
  -9   2  15     2070.13     2035.68     65.69 o
  -8   2  15       26.58       11.41     20.37 o
  -7   2  15      847.14      989.36     97.80 o
  -6   2  15      246.95      253.00     22.45 o
  -5   2  15      105.94      101.20     15.53 o
  -4   2  15      618.18      674.00     20.46 o
  -3   2  15     5364.50     5525.49     88.22 o
  -2   2  15      443.55      513.89     17.97 o
  -1   2  15     4114.74     4060.70     56.87 o
   0   2  15     2205.30     2278.32     28.93 o
   1   2  15     1554.87     1581.47     28.13 o
   2   2  15      381.19      287.51      9.91 o
   3   2  15      480.28      409.90     14.92 o
   4   2  15      399.00      361.31     16.43 o
   5   2  15     1144.49     1206.76     29.67 o
   6   2  15      229.65      157.73     13.19 o
   7   2  15      698.42      677.52     26.35 o
   8   2  15      111.12      130.81     13.98 o
   9   2  15     1596.53     1644.59     41.29 o
  10   2  15       58.70       31.46     13.00 o
  11   2  15      170.48      165.77     17.90 o
 -12   3  15      231.12      233.92     29.97 o
 -11   3  15       57.06       55.19     20.65 o
 -10   3  15      578.64      625.90     40.34 o
  -9   3  15       25.19       47.27     17.29 o
  -8   3  15     3121.95     2899.96     81.81 o
  -7   3  15       91.99      101.46     17.84 o
  -6   3  15     1515.85     1595.08     52.43 o
  -5   3  15       23.72       -0.35     26.89 o
  -4   3  15      461.92      589.04     24.35 o
  -3   3  15      216.22      183.37      9.60 o
  -2   3  15     5807.12     5631.92     76.31 o
  -1   3  15        3.55        9.12      4.60 o
   0   3  15      993.11      883.90     15.78 o
   1   3  15        6.42        5.51      4.31 o
   2   3  15     3081.07     3072.30     38.05 o
   3   3  15      184.26      177.41      8.95 o
   4   3  15     4050.69     3902.99     66.58 o
   5   3  15       67.61       57.25      9.51 o
   6   3  15      656.83      634.97     26.97 o
   7   3  15      159.43      191.71     22.90 o
   8   3  15      957.49     1092.84     37.62 o
   9   3  15       14.10        9.07     10.78 o
  10   3  15      435.89      413.02     27.84 o
  11   3  15        5.61        0.19     14.05 o
 -12   4  15       38.35       48.10     30.97 o
 -11   4  15       35.60       41.88     20.65 o
 -10   4  15      156.70      128.87     26.08 o
  -9   4  15     3538.10     3293.75     92.18 o
  -8   4  15        3.81       42.70     17.17 o
  -7   4  15     1147.78     1068.47     41.96 o
  -6   4  15        3.10       10.53     13.69 o
  -5   4  15      277.57      283.74     22.96 o
  -4   4  15      131.71       95.56     11.83 o
  -3   4  15     5104.44     5024.30     80.20 o
  -2   4  15       10.82       24.36      6.83 o
  -1   4  15     1440.42     1449.53     19.87 o
   0   4  15      169.26      198.78      6.91 o
   1   4  15     1133.47     1009.69     20.59 o
   2   4  15       37.31       29.90      5.52 o
   3   4  15      148.73      175.77     10.89 o
   4   4  15     1149.16     1121.28     27.49 o
   5   4  15       16.86        1.37     12.47 o
   6   4  15      126.90      162.67     13.19 o
   7   4  15       58.48       60.72     11.15 o
   8   4  15        9.22        9.94     11.83 o
   9   4  15     1206.37     1313.69     46.86 o
  10   4  15        2.28      -12.84     12.84 o
  11   4  15      364.01      335.58     34.24 o
 -11   5  15       89.63      134.04     24.45 o
 -10   5  15      803.19      751.75     43.12 o
  -9   5  15      309.28      306.97     28.74 o
  -8   5  15      526.15      527.73     36.67 o
  -7   5  15       43.27       17.93     14.98 o
  -6   5  15      159.15      146.31     18.99 o
  -5   5  15       51.90       50.87     11.58 o
  -4   5  15     1042.93     1124.36     27.22 o
  -3   5  15     1598.31     1584.71     32.67 o
  -2   5  15     6376.00     6662.88    100.98 o
  -1   5  15      636.00      733.12     13.48 o
   0   5  15       29.69       39.12      4.47 o
   1   5  15       85.96       85.97      6.59 o
   2   5  15     2260.34     2040.83     52.93 o
   3   5  15      236.34      250.61     16.94 o
   4   5  15      444.84      507.26     25.27 o
   5   5  15      415.53      371.98     21.60 o
   6   5  15       56.71       51.39     12.52 o
   7   5  15      368.30      239.32     20.06 o
   8   5  15      473.54      459.89     27.53 o
   9   5  15       70.12       45.88     15.00 o
  10   5  15      565.97      598.66     34.13 o
 -11   6  15        0.57       -1.78     18.99 o
 -10   6  15       46.02       77.57     42.38 o
  -9   6  15      477.78      425.08     32.21 o
  -8   6  15       41.25       53.74     18.33 o
  -7   6  15       80.61       85.86     12.40 o
  -6   6  15        0.27        6.04     13.69 o
  -5   6  15       32.65       33.16     11.50 o
  -4   6  15     1078.10     1193.18     32.70 o
  -3   6  15      884.12      846.13     20.41 o
  -2   6  15      109.82      105.68      9.62 o
  -1   6  15       74.75       84.31      6.27 o
   0   6  15       23.98       12.96      5.24 o
   1   6  15       74.68       81.74     10.13 o
   2   6  15      430.48      492.64     47.73 o
   3   6  15     6491.99     6564.48    149.22 o
   4   6  15     1961.30     2028.68     49.56 o
   5   6  15     2858.30     2777.10     63.34 o
   6   6  15      445.24      385.69     23.83 o
   7   6  15        0.97      -11.80     11.80 o
   8   6  15      336.57      293.97     23.20 o
   9   6  15      829.48      921.09     59.51 o
  10   6  15       48.85      -10.15     14.50 o
 -11   7  15        5.13        6.14     19.49 o
 -10   7  15       94.74       74.59     30.97 o
  -9   7  15       20.14       45.32     17.84 o
  -8   7  15     1477.43     1562.78     55.18 o
  -7   7  15        4.25       12.52     14.37 o
  -6   7  15      130.30      121.75     13.55 o
  -5   7  15      335.28      378.07     22.26 o
  -4   7  15     1174.38     1143.86     34.58 o
  -3   7  15      672.44      648.37     18.14 o
  -2   7  15     4210.65     4098.75     78.43 o
  -1   7  15      475.22      465.00     15.46 o
   0   7  15     1151.54     1133.47     21.75 o
   1   7  15      420.38      423.04     13.88 o
   2   7  15     1265.30     1273.09     25.05 o
   3   7  15      112.08      124.56     12.57 o
   4   7  15     2407.93     2377.22     52.00 o
   5   7  15       67.16       67.85     13.78 o
   6   7  15      463.78      399.50     24.77 o
   7   7  15      246.22      157.10     18.49 o
   8   7  15      330.16      301.23     24.43 o
   9   7  15       48.38       23.02     25.31 o
  10   7  15      410.21      357.76     37.84 o
 -10   8  15       18.47        3.63     17.84 o
  -9   8  15      531.91      486.48     44.01 o
  -8   8  15        8.45       18.80     16.01 o
  -7   8  15      403.69      442.28     31.05 o
  -6   8  15        1.48       -5.23     13.69 o
  -5   8  15        6.87        4.35      9.88 o
  -4   8  15      206.17      171.98     12.74 o
  -3   8  15      955.79     1116.14     32.47 o
  -2   8  15      678.64      722.63     24.95 o
  -1   8  15     1172.35     1245.28     29.55 o
   0   8  15        0.09        3.58      6.07 o
   1   8  15      548.49      584.71     16.83 o
   2   8  15     1272.06     1204.15     32.31 o
   3   8  15     1079.30      987.31     24.50 o
   4   8  15      246.40      205.83     16.31 o
   5   8  15      541.59      661.94     25.91 o
   6   8  15       77.15       37.46     12.16 o
   7   8  15      349.43      331.14     26.11 o
   8   8  15       22.99       50.03     14.67 o
   9   8  15      556.48      532.02     32.94 o
 -10   9  15      954.52      980.31     46.67 o
  -9   9  15      100.44       65.20     29.34 o
  -8   9  15      366.97      394.45     45.64 o
  -7   9  15       29.83       37.49     26.08 o
  -6   9  15       33.84       27.29     21.19 o
  -5   9  15       10.74       17.70     17.11 o
  -4   9  15      451.20      452.50     19.22 o
  -3   9  15      344.23      346.62     14.66 o
  -2   9  15      153.70      127.58     10.31 o
  -1   9  15       61.96       51.03      7.68 o
   0   9  15       83.62       63.57      8.80 o
   1   9  15      578.24      605.20     18.00 o
   2   9  15      205.02      276.69     15.42 o
   3   9  15      608.20      641.84     25.18 o
   4   9  15      427.47      401.25     21.59 o
   5   9  15       65.53       65.92     13.65 o
   6   9  15      292.83      238.98     25.91 o
   7   9  15        6.62       13.49     35.04 o
   8   9  15      501.92      544.50     56.23 o
   9   9  15      125.41      174.16     27.07 o
  -9  10  15     1119.48     1227.35     73.35 o
  -8  10  15        2.39      -24.45     24.45 o
  -7  10  15     1348.88     1230.60     71.72 o
  -6  10  15        9.89       20.32     16.83 o
  -5  10  15      148.75      108.63     30.97 o
  -4  10  15      135.69       88.25     15.31 o
  -3  10  15     2086.12     2128.76     92.71 o
  -2  10  15        0.13        8.93      9.18 o
  -1  10  15      488.05      411.68     19.20 o
   0  10  15      972.80     1012.94     27.15 o
   1  10  15      275.58      261.97     14.95 o
   2  10  15       15.74        1.80      8.91 o
   3  10  15     1044.94     1029.80     45.41 o
   4  10  15       96.44       32.46     12.39 o
   5  10  15        6.10        1.39     15.53 o
   6  10  15       14.65       34.13     18.99 o
   7  10  15      131.66       52.97     19.59 o
   8  10  15        0.09      -13.30     19.56 o
  -8  11  15      776.11      725.32     61.94 o
  -7  11  15       34.63       19.56     26.08 o
  -6  11  15      289.53      258.55     28.22 o
  -5  11  15      497.03      535.44     90.46 o
  -4  11  15     1037.12     1101.99     37.35 o
  -3  11  15      193.38      183.60     18.39 o
  -2  11  15     1791.33     1836.93     39.75 o
  -1  11  15       29.85       23.59     10.16 o
   0  11  15      658.75      691.70     21.59 o
   1  11  15      284.59      318.30     14.50 o
   2  11  15      553.61      449.31     19.19 o
   3  11  15        4.00      -14.09     14.09 o
   4  11  15     1306.12     1335.24     96.98 o
   5  11  15        0.16        7.33     14.98 o
   6  11  15       23.94       38.01     17.84 o
   7  11  15       33.79        1.41     17.17 o
  -8  12  15       20.72       -1.63     29.34 o
  -7  12  15      169.44      257.53     40.75 o
  -6  12  15       13.36       20.74     18.78 o
  -5  12  15      100.07       93.70     26.89 o
  -4  12  15        8.65       28.98     14.69 o
  -3  12  15      567.06      538.18     28.88 o
  -2  12  15      894.25     1006.37     35.13 o
  -1  12  15       81.50      116.32     16.31 o
   0  12  15      347.58      307.13     25.52 o
   1  12  15      219.19      235.43     14.29 o
   2  12  15       43.34       53.68     11.06 o
   3  12  15      718.46      826.74     34.18 o
   4  12  15        6.99       -6.01     16.68 o
   5  12  15      183.80      247.66     28.22 o
   6  12  15       53.31       39.93     19.59 o
   7  12  15       58.96       51.76     21.30 o
  -6  13  15      132.06      161.97     27.37 o
  -5  13  15       50.64       38.78     47.27 o
  -4  13  15      241.96      299.58     24.95 o
  -3  13  15      410.84      417.05     27.00 o
  -2  13  15     1611.27     1680.96     85.17 o
  -1  13  15      113.87      111.31     17.36 o
   0  13  15       25.12       44.10     14.14 o
   1  13  15        0.11       -0.99     12.52 o
   2  13  15      586.28      573.30     38.70 o
   3  13  15       38.52       15.13     14.72 o
   4  13  15      504.50      462.27     29.79 o
   5  13  15       79.65       36.03     21.30 o
   6  13  15       64.10       67.45     24.45 o
  -5  14  15        2.02       34.23     37.49 o
  -4  14  15      124.01      131.07     27.80 o
  -3  14  15      228.75      206.88     22.33 o
  -2  14  15        0.38        1.32     14.31 o
  -1  14  15      473.99      622.04     42.02 o
   0  14  15       91.01      135.76     18.67 o
   1  14  15       23.47       23.19     15.66 o
   2  14  15       30.22       17.38     12.09 o
   3  14  15      329.59      358.21     27.26 o
   4  14  15      252.27      232.33     23.16 o
  -3  15  15       30.37       71.79     24.12 o
  -2  15  15      400.53      399.66     37.49 o
  -1  15  15      374.93      383.84     33.19 o
   0  15  15       88.01       87.57     21.93 o
   1  15  15       14.29       26.17     17.31 o
   2  15  15      102.88      164.24     30.65 o
 -12   0  16       11.40        3.26     30.97 o
 -10   0  16      473.55      475.94     50.53 o
  -8   0  16      402.31      384.67     42.38 o
  -6   0  16     1668.65     1652.76     74.98 o
  -4   0  16     3372.22     3264.77    117.36 o
  -2   0  16    10488.57    10899.41    325.99 o
   0   0  16       43.46       28.78      7.68 o
   2   0  16      810.09      793.32     24.14 o
   4   0  16     2494.19     2424.74     90.46 o
   6   0  16     7758.38     8045.43    179.79 o
   8   0  16     1825.15     1887.91     62.74 o
  10   0  16       31.12       28.97     17.61 o
 -12   1  16      138.73      190.64     42.38 o
 -11   1  16      399.17      318.16     43.19 o
 -10   1  16        7.53       26.24     20.37 o
  -9   1  16     1549.62     1524.25     56.47 o
  -8   1  16      180.00      131.70     20.75 o
  -7   1  16        2.38       26.58     14.85 o
  -6   1  16      339.34      350.56     25.36 o
  -5   1  16      579.70      674.86     32.27 o
  -4   1  16      314.96      264.93     21.30 o
  -3   1  16     2856.51     2955.72     95.35 o
  -2   1  16      916.84      869.81     32.71 o
  -1   1  16     5773.67     5750.95     78.48 o
   0   1  16        3.79       -0.20      3.74 o
   1   1  16     1313.42     1132.60     24.39 o
   2   1  16       97.32      124.64      8.16 o
   3   1  16     5478.03     5153.19     83.12 o
   4   1  16     1123.75     1048.29     26.28 o
   5   1  16      707.38      668.92     21.77 o
   6   1  16       20.64        3.04     10.12 o
   7   1  16      819.94      841.43     26.28 o
   8   1  16      134.89       99.41     13.23 o
   9   1  16      798.94      820.25     28.89 o
  10   1  16      186.70      232.24     28.00 o
  11   1  16      241.63      238.96     20.72 o
 -12   2  16      452.94      530.49     42.06 o
 -11   2  16        7.69       22.82     19.59 o
 -10   2  16     1855.73     1733.36     83.13 o
  -9   2  16     1662.42     1551.97     59.49 o
  -8   2  16     2590.66     2383.69    110.02 o
  -7   2  16      784.37      664.81     75.79 o
  -6   2  16      322.43      304.61     50.53 o
  -5   2  16       68.70       37.49     13.83 o
  -4   2  16       22.84       35.38     15.48 o
  -3   2  16      194.17      214.66     18.99 o
  -2   2  16     2751.04     2721.77     55.68 o
  -1   2  16     1091.26     1132.95     24.24 o
   0   2  16      613.76      623.26     12.42 o
   1   2  16        0.36        2.76      4.87 o
   2   2  16      828.97      725.03     22.93 o
   3   2  16      447.28      438.57     13.05 o
   4   2  16       11.75        8.82      7.52 o
   5   2  16      303.39      258.02     15.39 o
   6   2  16      115.94       84.45     11.27 o
   7   2  16       52.53        5.69      9.15 o
   8   2  16     1932.76     1901.79     48.83 o
   9   2  16      379.48      480.28     26.82 o
  10   2  16      162.24      163.56     17.45 o
  11   2  16      104.38      139.12     20.66 o
 -11   3  16      303.46      392.51     48.90 o
 -10   3  16        3.28       -8.96     17.29 o
  -9   3  16     1978.30     1930.21    132.84 o
  -8   3  16       32.95       42.10     16.68 o
  -7   3  16       91.44       96.73     18.99 o
  -6   3  16     1933.02     1781.36     55.89 o
  -5   3  16     1504.54     1473.14     48.89 o
  -4   3  16      237.52      226.03     20.65 o
  -3   3  16     5340.46     5089.35     93.26 o
  -2   3  16        4.37       -3.34      5.56 o
  -1   3  16       58.56       62.51      5.09 o
   0   3  16      274.84      248.21      8.69 o
   1   3  16     2452.12     2876.53     37.45 o
   2   3  16      117.63      181.06     11.99 o
   3   3  16       27.25       26.73      5.58 o
   4   3  16      126.52      110.18     10.58 o
   5   3  16      921.64      964.17     26.20 o
   6   3  16        3.81        6.90      9.93 o
   7   3  16       12.04       13.75     13.66 o
   8   3  16       11.55        0.86     11.58 o
   9   3  16      493.70      397.32     26.65 o
  10   3  16        2.65        9.92     14.29 o
 -11   4  16       78.96       69.56     22.96 o
 -10   4  16     1453.53     1337.53     55.29 o
  -9   4  16      153.94      128.40     22.45 o
  -8   4  16     1046.20     1000.79     45.64 o
  -7   4  16     1836.39     1565.49     53.51 o
  -6   4  16      208.16      226.90     22.45 o
  -5   4  16        0.14      -12.06     12.06 o
  -4   4  16     3383.48     3752.46    129.58 o
  -3   4  16     1725.99     1658.38     35.29 o
  -2   4  16     6333.60     6428.15    115.98 o
  -1   4  16       30.41       25.53      6.10 o
   0   4  16      219.75      237.89     10.07 o
   1   4  16      293.04      234.69     14.35 o
   2   4  16     1575.96     1700.72     32.92 o
   3   4  16      408.19      392.69     14.15 o
   4   4  16     5332.33     5317.78     87.13 o
   5   4  16      323.64      280.05     16.62 o
   6   4  16        7.61        3.60      8.33 o
   7   4  16      275.27      325.80     22.85 o
   8   4  16     1215.12     1079.56     38.24 o
   9   4  16        0.43        0.28     12.69 o
  10   4  16      910.06      869.40     37.62 o
 -11   5  16      115.52      134.08     25.46 o
 -10   5  16       57.47       38.23     20.14 o
  -9   5  16     1254.81     1119.50    161.36 o
  -8   5  16        3.13       13.27     16.01 o
  -7   5  16     1210.21     1191.79     53.79 o
  -6   5  16        6.22       -8.15     12.68 o
  -5   5  16      605.65      644.21     32.02 o
  -4   5  16      398.62      400.55     33.71 o
  -3   5  16      938.69      975.55     26.82 o
  -2   5  16      236.82      263.30     12.80 o
  -1   5  16     1266.05     1421.68     22.95 o
   0   5  16      654.10      637.89     14.58 o
   1   5  16     1228.27     1115.78     33.99 o
   2   5  16      406.81      380.88     14.07 o
   3   5  16       37.64       32.73     10.48 o
   4   5  16     1353.85     1303.46     41.38 o
   5   5  16      905.38      879.94     30.73 o
   6   5  16       34.57       23.54     15.58 o
   7   5  16      501.55      484.11     43.79 o
   8   5  16       59.22       57.40     14.72 o
   9   5  16      398.52      334.61     25.67 o
  10   5  16       51.55       87.84     18.49 o
 -11   6  16       17.23       42.89     21.81 o
 -10   6  16      925.99      888.88     64.38 o
  -9   6  16      112.47       77.45     20.14 o
  -8   6  16      206.38      209.40     39.12 o
  -7   6  16       30.45        6.52     13.69 o
  -6   6  16        8.25        4.82     31.78 o
  -5   6  16       19.70       45.77     14.37 o
  -4   6  16     3926.58     4136.21     70.62 o
  -3   6  16      572.81      644.79     24.70 o
  -2   6  16     1295.13     1141.99     25.84 o
  -1   6  16        0.29        0.29      6.64 o
   0   6  16      129.43      126.99      7.51 o
   1   6  16      974.07     1008.35     20.42 o
   2   6  16     1069.23     1070.53     32.56 o
   3   6  16      288.27      261.47     24.45 o
   4   6  16     2140.20     2109.01     51.44 o
   5   6  16      196.91      173.80     16.89 o
   6   6  16        3.99      -10.27     10.27 o
   7   6  16       39.57       31.72     17.11 o
   8   6  16      311.32      401.53     26.59 o
   9   6  16      128.75      192.18     21.94 o
  10   6  16      278.81      271.50     25.95 o
 -10   7  16      102.34       76.61     21.90 o
  -9   7  16     1092.35     1093.68     47.82 o
  -8   7  16      100.65      108.63     21.11 o
  -7   7  16        5.27        3.01     17.93 o
  -6   7  16        4.28        4.82     13.69 o
  -5   7  16      374.73      375.72     30.97 o
  -4   7  16      233.95      183.07     13.74 o
  -3   7  16     1942.27     1871.86     45.41 o
  -2   7  16     1221.47     1267.23     41.31 o
  -1   7  16     5758.26     5461.35     87.47 o
   0   7  16      411.50      394.23     14.94 o
   1   7  16      876.79      801.66     19.21 o
   2   7  16      851.06      775.86     18.82 o
   3   7  16     4857.70     5113.72    122.15 o
   4   7  16        6.14       12.90     13.22 o
   5   7  16     1370.73     1265.49     39.50 o
   6   7  16       31.90       21.65     12.16 o
   7   7  16      336.93      325.00     23.76 o
   8   7  16       24.89       32.88     14.41 o
   9   7  16      548.64      541.84     32.30 o
 -10   8  16      540.63      688.62     43.75 o
  -9   8  16        0.29        7.52     17.61 o
  -8   8  16      100.35       81.13     19.49 o
  -7   8  16       48.94       62.92     17.17 o
  -6   8  16       18.34        8.15     22.82 o
  -5   8  16        3.26       17.50     10.27 o
  -4   8  16     1229.28     1231.75     96.98 o
  -3   8  16        0.37        2.44      8.91 o
  -2   8  16       85.79       67.06     11.63 o
  -1   8  16     1814.61     1869.47     38.54 o
   0   8  16      110.09       86.85      8.07 o
   1   8  16      105.09       79.22      8.44 o
   2   8  16      850.84      779.26     21.50 o
   3   8  16     2292.84     2255.66     80.33 o
   4   8  16      404.13      378.34     22.33 o
   5   8  16      132.41      111.10     14.66 o
   6   8  16       18.69       14.49     16.30 o
   7   8  16       25.22        6.89     18.91 o
   8   8  16      163.05      172.22     20.66 o
   9   8  16        2.92       -2.19     20.61 o
  -9   9  16      402.89      440.08     50.53 o
  -8   9  16      171.75      133.66     34.23 o
  -7   9  16      186.19      164.62     34.23 o
  -6   9  16        0.72       16.30     22.82 o
  -5   9  16       52.58       66.57     24.45 o
  -4   9  16       83.81       70.64     12.55 o
  -3   9  16      742.01      689.92     22.21 o
  -2   9  16      142.19      122.91     17.61 o
  -1   9  16       78.21       79.60     15.27 o
   0   9  16      316.38      330.56     28.89 o
   1   9  16        2.96        5.85      9.09 o
   2   9  16       15.95      -10.82     10.82 o
   3   9  16     1941.90     2034.88     48.78 o
   4   9  16       48.45       70.21     14.57 o
   5   9  16       78.10      101.52     15.10 o
   6   9  16        1.62       13.97     16.01 o
   7   9  16     1059.95     1158.44     62.75 o
   8   9  16        9.13      -10.94     20.37 o
  -9  10  16      109.27      159.73     37.49 o
  -8  10  16      681.25      539.51     55.42 o
  -7  10  16       46.64       60.31     27.71 o
  -6  10  16      178.28      149.95     34.23 o
  -5  10  16       13.68       -7.22     26.08 o
  -4  10  16     1205.46     1187.15     37.73 o
  -3  10  16        5.23        1.93      8.85 o
  -2  10  16     1130.55     1206.03     29.99 o
  -1  10  16       53.30       52.92     12.11 o
   0  10  16       10.46       23.06      8.23 o
   1  10  16      535.62      477.18     17.75 o
   2  10  16     2170.46     2343.15     48.05 o
   3  10  16       71.01       84.30     16.94 o
   4  10  16      441.96      490.70     55.42 o
   5  10  16       27.68       13.85     17.29 o
   6  10  16      226.71      199.19     25.36 o
   7  10  16        1.14      -14.73     15.53 o
   8  10  16      743.01      673.66     77.42 o
  -8  11  16        0.42      -26.08     26.08 o
  -7  11  16      322.63      373.26     47.27 o
  -6  11  16       96.15      161.36     34.23 o
  -5  11  16     1605.49     1703.21     60.95 o
  -4  11  16      169.79      215.63     20.21 o
  -3  11  16     3215.67     3325.20     73.16 o
  -2  11  16        3.23        3.12     11.74 o
  -1  11  16       30.27       35.55     13.90 o
   0  11  16        7.09       -8.07      8.07 o
   1  11  16       50.07       45.78     10.61 o
   2  11  16      555.59      520.09     28.47 o
   3  11  16     1871.09     1742.49     61.49 o
   4  11  16      137.13      133.21     22.45 o
   5  11  16       39.81       25.01     16.68 o
   6  11  16        1.03      -14.37     14.37 o
   7  11  16      395.25      433.25     36.83 o
  -7  12  16        0.07      -24.45     24.45 o
  -6  12  16       21.96       22.82     26.08 o
  -5  12  16      170.22      184.63     32.60 o
  -4  12  16     1170.75     1272.70     42.01 o
  -3  12  16      101.73      122.95     17.36 o
  -2  12  16     1150.43     1080.94     36.61 o
  -1  12  16      223.08      266.25     20.76 o
   0  12  16      180.29      131.44     17.27 o
   1  12  16       17.71       14.69     11.74 o
   2  12  16      292.77      326.24     35.29 o
   3  12  16      256.02      229.33     21.32 o
   4  12  16      677.48      729.60     50.09 o
   5  12  16       16.94       39.79     35.86 o
   6  12  16        5.78        4.89     26.08 o
  -6  13  16      171.66      202.11     39.12 o
  -5  13  16      122.69       69.37     24.45 o
  -4  13  16       97.57       78.76     17.96 o
  -3  13  16      252.94      384.84     26.05 o
  -2  13  16      416.19      475.97     27.71 o
  -1  13  16       20.15       41.60     15.00 o
   0  13  16      442.55      438.92     31.01 o
   1  13  16      111.22       80.27     20.65 o
   2  13  16        6.53       -2.75     10.70 o
   3  13  16     1026.04     1167.18     41.69 o
   4  13  16      213.06      202.88     22.89 o
   5  13  16       88.42       61.94     23.05 o
  -5  14  16       77.51       99.43     39.12 o
  -4  14  16      507.51      417.67     29.53 o
  -3  14  16       91.47       80.74     18.85 o
  -2  14  16      399.17      397.81     27.22 o
  -1  14  16       54.01       93.39     23.93 o
   0  14  16        8.04      -17.81     30.15 o
   1  14  16      128.47      162.82     23.39 o
   2  14  16      125.20      115.40     22.36 o
   3  14  16        0.49      -10.27     16.79 o
   4  14  16     1412.97     1383.20     58.19 o
  -2  15  16      155.06      151.73     40.75 o
  -1  15  16      181.59      279.11     29.75 o
   0  15  16        3.98       19.97     26.99 o
   1  15  16      602.82      637.13     33.27 o
 -11   0  17      276.98      311.32     47.27 o
  -9   0  17      419.35      335.77     44.01 o
  -7   0  17       15.93       17.93     19.56 o
  -5   0  17       48.80       22.82     19.56 o
  -3   0  17     7885.57     7644.42    237.97 o
  -1   0  17     1134.03     1290.60     37.56 o
   1   0  17     1106.29     1279.69     32.19 o
   3   0  17     1592.06     1518.97     46.67 o
   5   0  17      747.67      731.65     32.83 o
   7   0  17     1364.27     1161.50     45.51 o
   9   0  17     1327.03     1327.08     53.51 o
 -11   1  17        1.54       24.40     18.99 o
 -10   1  17      802.80      725.37     42.46 o
  -9   1  17      510.18      474.34     35.14 o
  -8   1  17      524.26      562.62     55.42 o
  -7   1  17        0.02      -12.68     12.68 o
  -6   1  17      195.90      142.07     20.14 o
  -5   1  17     2251.77     2413.92     68.57 o
  -4   1  17      538.80      618.99     31.12 o
  -3   1  17      568.24      580.55     28.81 o
  -2   1  17     2123.55     2159.91     68.46 o
  -1   1  17      413.81      429.33     13.07 o
   0   1  17     1038.12     1018.80     17.96 o
   1   1  17       31.51       18.17      5.71 o
   2   1  17     1434.18     1365.14     20.95 o
   3   1  17      695.86      697.26     20.95 o
   4   1  17     1876.20     1929.07     42.59 o
   5   1  17      176.86      212.23     14.64 o
   6   1  17      280.23      215.63     15.45 o
   7   1  17       45.12       65.29     11.71 o
   8   1  17      860.97      843.26     28.44 o
   9   1  17        7.87       14.16     11.80 o
  10   1  17      210.53      163.12     17.51 o
 -11   2  17     1482.80     1581.77     62.21 o
 -10   2  17        7.34       10.59     18.44 o
  -9   2  17     2106.11     2009.94     66.85 o
  -8   2  17      101.36       98.60     21.19 o
  -7   2  17       50.32       69.13     17.84 o
  -6   2  17      209.83      200.50     21.90 o
  -5   2  17      882.73      887.96     36.83 o
  -4   2  17       28.92       76.87     15.53 o
  -3   2  17     3790.21     3780.40     92.18 o
  -2   2  17      327.86      307.95     24.56 o
  -1   2  17      269.67      286.52     11.70 o
   0   2  17      108.83      141.52      6.49 o
   1   2  17     2924.32     2914.05     37.72 o
   2   2  17      125.37      149.67     10.08 o
   3   2  17      172.55      171.34      8.27 o
   4   2  17      205.98      179.34     12.78 o
   5   2  17     1314.11     1257.95     42.11 o
   6   2  17      148.06      120.83     16.70 o
   7   2  17      152.54      175.79     17.34 o
   8   2  17        6.84       -9.71     10.06 o
   9   2  17      131.74      124.80     15.45 o
  10   2  17      218.03      146.10     17.41 o
 -11   3  17       62.08       44.52     21.81 o
 -10   3  17      661.94      598.07     57.86 o
  -9   3  17      613.06      503.05     44.01 o
  -8   3  17      260.12      246.00     36.67 o
  -7   3  17        4.90       -0.85     14.37 o
  -6   3  17        6.32      -14.67     18.74 o
  -5   3  17      209.30      159.31     19.49 o
  -4   3  17     2336.10     2214.09     63.36 o
  -3   3  17      764.22      847.56     34.52 o
  -2   3  17     4647.23     4549.43     71.99 o
  -1   3  17      908.49      920.36     20.72 o
   0   3  17      973.40      911.96     16.90 o
   1   3  17      153.41      157.45      8.69 o
   2   3  17      384.28      400.78     11.16 o
   3   3  17        0.38       -0.14      6.05 o
   4   3  17      103.05       98.89     10.62 o
   5   3  17     1370.84     1332.24     32.49 o
   6   3  17      692.65      521.11     26.35 o
   7   3  17      392.36      385.55     37.83 o
   8   3  17     1670.69     1676.79     49.24 o
   9   3  17        4.20        3.26     13.18 o
  10   3  17       88.68       96.74     18.18 o
 -11   4  17      174.13      194.49     30.97 o
 -10   4  17      148.00      128.83     25.36 o
  -9   4  17      859.16      796.94     42.38 o
  -8   4  17       80.87       71.67     18.99 o
  -7   4  17       79.31       66.23     17.17 o
  -6   4  17        0.14        1.28     13.22 o
  -5   4  17      507.28      405.61     27.59 o
  -4   4  17      516.37      484.40     28.08 o
  -3   4  17       30.96       51.52      9.30 o
  -2   4  17       20.46       30.97     11.52 o
  -1   4  17      564.26      532.78     16.07 o
   0   4  17        7.55       -1.65      4.59 o
   1   4  17     2483.24     2130.73     40.76 o
   2   4  17      329.75      370.01     13.49 o
   3   4  17      195.23      238.58     12.15 o
   4   4  17       35.83       21.78      8.85 o
   5   4  17       54.33       81.57     13.11 o
   6   4  17       26.62       15.39     10.95 o
   7   4  17     1038.50     1066.79     36.96 o
   8   4  17      127.29      133.19     17.83 o
   9   4  17      399.05      448.76     29.17 o
  10   4  17        8.51       -6.16     14.05 o
 -11   5  17      102.30      127.26     28.52 o
 -10   5  17     3073.23     2982.47     89.81 o
  -9   5  17      326.28      274.55     48.08 o
  -8   5  17      499.04      513.98     35.14 o
  -7   5  17       16.07       17.00     35.86 o
  -6   5  17       76.05       50.76     16.01 o
  -5   5  17        0.64       16.56     14.10 o
  -4   5  17     3375.51     3255.25     83.41 o
  -3   5  17      142.01      153.85     11.97 o
  -2   5  17     1817.24     1886.84     36.19 o
  -1   5  17      403.15      453.41     12.92 o
   0   5  17       11.24       15.23      5.26 o
   1   5  17      292.53      327.41     11.84 o
   2   5  17     2600.02     2599.93     57.95 o
   3   5  17       42.31       29.15     10.95 o
   4   5  17     3590.12     3405.11     72.75 o
   5   5  17        1.52       -7.19      9.32 o
   6   5  17      357.56      378.40     32.21 o
   7   5  17       46.22       20.36     12.90 o
   8   5  17      401.70      393.44     26.93 o
   9   5  17       20.66       23.43     15.00 o
  10   5  17      456.39      496.58     32.30 o
 -10   6  17      136.26       72.93     22.45 o
  -9   6  17      171.65      223.17     49.71 o
  -8   6  17        8.07      -14.85     14.85 o
  -7   6  17      172.92      159.87     56.23 o
  -6   6  17      155.64      157.57     44.01 o
  -5   6  17     1182.84     1170.66     49.71 o
  -4   6  17      184.77      185.72     18.03 o
  -3   6  17     4010.72     4042.53     68.97 o
  -2   6  17     3298.34     3389.86     57.80 o
  -1   6  17      517.43      543.85     20.43 o
   0   6  17       65.28       59.60      6.92 o
   1   6  17      379.01      407.44     17.63 o
   2   6  17       20.35       12.25     11.71 o
   3   6  17      595.92      567.03     30.40 o
   4   6  17      756.86      685.84     27.84 o
   5   6  17      458.17      479.74     26.02 o
   6   6  17        7.01       -0.43     12.39 o
   7   6  17      693.60      717.84     32.00 o
   8   6  17       44.96       92.85     17.14 o
   9   6  17      446.47      396.86     28.85 o
 -10   7  17      700.18      607.42     60.31 o
  -9   7  17       75.86       91.74     37.49 o
  -8   7  17       85.91       82.03     19.49 o
  -7   7  17      241.73      287.58     26.92 o
  -6   7  17       13.23       38.89     16.01 o
  -5   7  17        0.77      -13.04     13.04 o
  -4   7  17      259.09      314.10     26.89 o
  -3   7  17        9.28       25.28      9.24 o
  -2   7  17      176.63      130.66     13.18 o
  -1   7  17      497.49      472.79     20.00 o
   0   7  17       78.99       92.59      8.37 o
   1   7  17       40.51       39.41      7.36 o
   2   7  17      401.31      364.30     15.68 o
   3   7  17      573.76      625.17     31.55 o
   4   7  17     1057.00     1089.14     80.68 o
   5   7  17       51.65       13.46     13.22 o
   6   7  17      392.55      467.77     33.04 o
   7   7  17        0.03       18.30     12.84 o
   8   7  17      385.45      394.60     31.92 o
   9   7  17       10.89        4.04     15.18 o
 -10   8  17        7.72       21.01     20.36 o
  -9   8  17      254.64      323.23     52.16 o
  -8   8  17        2.09       10.54     17.17 o
  -7   8  17      357.20      329.25     42.38 o
  -6   8  17       41.12        9.78     24.45 o
  -5   8  17     1457.52     1406.64     74.98 o
  -4   8  17       23.86       49.18     16.68 o
  -3   8  17     2912.32     2912.28     62.75 o
  -2   8  17       51.02       41.70     18.74 o
  -1   8  17     1179.09     1042.21     29.96 o
   0   8  17      254.49      232.98     12.72 o
   1   8  17     1954.44     2096.00     37.43 o
   2   8  17     1087.43     1012.31     42.82 o
   3   8  17     4985.69     4697.93     79.93 o
   4   8  17      160.34      113.48     18.99 o
   5   8  17      114.32       40.52     16.68 o
   6   8  17       11.45        0.39     14.37 o
   7   8  17      573.46      553.77     37.98 o
   8   8  17       31.33       43.53     23.32 o
   9   8  17      737.47      735.54     47.25 o
  -9   9  17      122.03       52.16     32.60 o
  -8   9  17      593.07      488.98     52.16 o
  -7   9  17       61.44       81.50     30.97 o
  -6   9  17      473.11      480.83     48.90 o
  -5   9  17      168.86      136.91     30.97 o
  -4   9  17     2676.72     2900.58     97.37 o
  -3   9  17      201.14      138.69     12.41 o
  -2   9  17     2035.51     1793.57     54.75 o
  -1   9  17        1.61       -3.73     11.74 o
   0   9  17        8.31       -6.45     11.16 o
   1   9  17        8.86       16.48      8.53 o
   2   9  17     2015.27     2043.30     43.18 o
   3   9  17       14.45       -4.66      9.75 o
   4   9  17      737.42      812.29     32.52 o
   5   9  17        0.37      -11.80     11.80 o
   6   9  17      197.94      147.42     23.61 o
   7   9  17       98.31      117.20     22.45 o
   8   9  17      147.77      159.43     26.43 o
  -8  10  17       33.42       30.97     29.34 o
  -7  10  17      122.83       42.38     29.34 o
  -6  10  17       13.64       -1.63     24.45 o
  -5  10  17     1032.20      852.46     60.31 o
  -4  10  17       14.43       33.11     18.33 o
  -3  10  17     1604.46     1707.55     37.94 o
  -2  10  17       41.77       34.28      9.71 o
  -1  10  17      626.49      574.50     23.23 o
   0  10  17        2.41       -9.82      9.82 o
   1  10  17       21.18       17.44     12.70 o
   2  10  17      258.01      339.16     18.38 o
   3  10  17     1998.89     2150.80     63.18 o
   4  10  17        4.53      -11.03     14.85 o
   5  10  17       90.72      107.69     21.30 o
   6  10  17      131.80       99.78     21.30 o
   7  10  17      189.60      195.51     28.22 o
  -8  11  17      344.96      360.22     47.27 o
  -7  11  17        3.95       13.04     27.71 o
  -6  11  17      364.11      285.24     44.01 o
  -5  11  17      123.16       39.12     27.71 o
  -4  11  17     1508.92     1495.14     44.91 o
  -3  11  17      263.10      296.92     22.55 o
  -2  11  17      208.17      268.78     21.06 o
  -1  11  17       25.90       13.43     14.89 o
   0  11  17       99.48      114.50     18.59 o
   1  11  17       87.86      106.13     19.64 o
   2  11  17     1625.55     1591.80     46.99 o
   3  11  17       13.15       11.63     13.47 o
   4  11  17      408.42      388.23     26.51 o
   5  11  17      118.25       82.45     26.08 o
   6  11  17      342.42      370.42     33.99 o
   7  11  17       43.23       59.28     21.81 o
  -7  12  17       13.50       39.12     30.97 o
  -6  12  17       44.52       71.72     30.97 o
  -5  12  17      842.56      958.20     48.24 o
  -4  12  17      137.16      147.72     20.21 o
  -3  12  17     2146.45     2229.75    115.25 o
  -2  12  17       61.07       33.32     14.00 o
  -1  12  17       26.07       36.67     22.00 o
   0  12  17      917.16      875.92     32.86 o
   1  12  17      172.73      177.59     18.38 o
   2  12  17      207.36      121.69     23.05 o
   3  12  17      982.48      998.41     38.21 o
   4  12  17      256.35      212.14     21.23 o
   5  12  17        0.44      -22.00     22.00 o
   6  12  17      182.36      158.65     25.76 o
  -6  13  17       65.46       50.53     30.97 o
  -5  13  17      314.52      414.44     73.35 o
  -4  13  17      507.27      477.50     36.86 o
  -3  13  17       44.66       39.33     16.47 o
  -2  13  17       25.00       84.07     30.19 o
  -1  13  17       86.15      126.82     18.23 o
   0  13  17      107.32       86.23     35.04 o
   1  13  17       19.47       13.55     13.65 o
   2  13  17     1487.07     1684.05     47.44 o
   3  13  17       70.50       71.16     25.87 o
   4  13  17      896.30      941.85     60.26 o
  -4  14  17       82.35      141.01     21.15 o
  -3  14  17      221.48      141.20     21.75 o
  -2  14  17      773.52      839.67     63.71 o
  -1  14  17       45.84       39.83     15.94 o
   0  14  17      231.54      206.33     25.04 o
   1  14  17      675.26      709.16     33.53 o
   2  14  17       87.21       98.88     17.60 o
   3  14  17      432.55      382.36     36.29 o
 -10   0  18      791.38      865.50     63.57 o
  -8   0  18      493.19      477.57     48.90 o
  -6   0  18       57.36       73.35     24.45 o
  -4   0  18     1833.03     1626.68     73.35 o
  -2   0  18     2092.91     2338.96     91.28 o
   0   0  18     3161.63     2739.10     55.98 o
   2   0  18     1086.30     1244.70     33.50 o
   4   0  18       57.50       52.16     13.83 o
   6   0  18      478.97      515.69     32.27 o
   8   0  18      340.75      324.98     42.38 o
  10   0  18       60.54      115.90     22.96 o
 -11   1  18      605.30      600.63     44.36 o
 -10   1  18      106.06      122.50     48.90 o
  -9   1  18     1206.98     1237.78     51.28 o
  -8   1  18       62.26       52.97     18.44 o
  -7   1  18        2.69        0.52     14.37 o
  -6   1  18      320.55      264.18     24.76 o
  -5   1  18     1840.89     1688.10     54.74 o
  -4   1  18      521.84      570.41     30.53 o
  -3   1  18     2623.83     2720.40     94.54 o
  -2   1  18      320.83      337.40     23.61 o
  -1   1  18      546.98      631.27     20.32 o
   0   1  18      819.94      711.12     15.38 o
   1   1  18      656.41      639.47     17.13 o
   2   1  18      565.93      560.05     12.43 o
   3   1  18     2498.10     2416.17     32.76 o
   4   1  18       56.36       67.63     10.11 o
   5   1  18       33.79       37.20      9.61 o
   6   1  18      359.69      413.35     20.33 o
   7   1  18     1495.19     1474.06     42.82 o
   8   1  18       71.41       59.75     12.82 o
   9   1  18      876.15     1059.67     34.02 o
  10   1  18       10.11       -4.84     12.06 o
 -11   2  18       64.90       85.78     24.60 o
 -10   2  18      207.79      225.43     39.12 o
  -9   2  18      158.72      194.20     45.64 o
  -8   2  18      126.60      160.64     34.23 o
  -7   2  18        0.02      -14.37     14.37 o
  -6   2  18      907.89      799.75    101.87 o
  -5   2  18      134.19      118.60     18.44 o
  -4   2  18     1570.34     1429.23     48.37 o
  -3   2  18      812.00      817.04     35.03 o
  -2   2  18     2912.74     2792.45     57.87 o
  -1   2  18       19.89       13.40      8.37 o
   0   2  18      623.40      631.71     13.61 o
   1   2  18        7.47        4.48      4.30 o
   2   2  18      854.82      816.89     26.12 o
   3   2  18      330.58      368.30     11.96 o
   4   2  18       26.95       11.50      8.09 o
   5   2  18      364.61      296.36     22.82 o
   6   2  18      504.87      528.92     22.56 o
   7   2  18       36.56       40.07     11.55 o
   8   2  18      941.81      956.38     30.71 o
   9   2  18      133.22      154.38     17.09 o
  10   2  18       57.18       77.70     17.55 o
 -11   3  18      527.74      567.45     41.49 o
 -10   3  18      126.74      136.03     24.76 o
  -9   3  18      113.15      111.30     22.45 o
  -8   3  18      170.99      188.50     42.38 o
  -7   3  18        0.10       -4.07     14.98 o
  -6   3  18      458.71      449.48     31.05 o
  -5   3  18      141.61      185.66     22.00 o
  -4   3  18       11.87       25.87     13.22 o
  -3   3  18      718.75      810.40     75.79 o
  -2   3  18       29.21       27.58      9.32 o
  -1   3  18       97.47       68.58     14.24 o
   0   3  18        2.24        7.51      6.65 o
   1   3  18      245.67      235.81     10.08 o
   2   3  18      399.10      366.92     16.74 o
   3   3  18      966.18      942.68     22.39 o
   4   3  18        0.05       -6.94      6.94 o
   5   3  18       67.87       37.76     18.89 o
   6   3  18       36.55       58.04     13.11 o
   7   3  18      676.51      578.24     29.14 o
   8   3  18      104.94      115.86     17.88 o
   9   3  18       12.87       21.73     14.12 o
  10   3  18       18.19       53.61     17.55 o
 -11   4  18       40.73       80.92     31.78 o
 -10   4  18      744.68      676.45     97.80 o
  -9   4  18      137.26      112.37     23.05 o
  -8   4  18      399.53      376.33     31.55 o
  -7   4  18       36.26       18.59     15.53 o
  -6   4  18       13.47        9.58     14.37 o
  -5   4  18      571.02      480.68     30.40 o
  -4   4  18     6020.33     6066.39    140.55 o
  -3   4  18      695.39      667.76     33.69 o
  -2   4  18      627.59      627.93     22.43 o
  -1   4  18       32.11       33.40      7.32 o
   0   4  18     2110.67     2284.51     36.35 o
   1   4  18       61.34       41.76      8.41 o
   2   4  18      695.69      658.06     22.35 o
   3   4  18      577.35      540.37     21.91 o
   4   4  18        1.76        0.05      9.18 o
   5   4  18      281.10      348.85     22.59 o
   6   4  18      813.67      742.96     31.05 o
   7   4  18       10.18        9.10     12.52 o
   8   4  18      640.39      657.95     32.56 o
   9   4  18       21.02       35.39     15.24 o
  10   4  18      419.17      543.06     50.53 o
 -10   5  18       49.13       30.22     26.08 o
  -9   5  18      456.81      485.59     36.67 o
  -8   5  18       30.49       13.83     16.45 o
  -7   5  18      181.44      175.40     44.01 o
  -6   5  18      552.60      661.89     45.64 o
  -5   5  18     2757.47     2761.03     75.96 o
  -4   5  18      260.66      291.38     22.96 o
  -3   5  18     1917.15     1661.10     41.16 o
  -2   5  18     1649.75     1541.33     32.15 o
  -1   5  18      117.04      120.68      8.05 o
   0   5  18       27.24       14.33      5.87 o
   1   5  18     3302.16     3264.67     56.83 o
   2   5  18       32.16       20.10     11.03 o
   3   5  18      421.72      395.75     21.87 o
   4   5  18       23.10       15.50     10.66 o
   5   5  18      148.57      175.39     21.36 o
   6   5  18      138.73      150.75     17.55 o
   7   5  18     1102.55     1092.88     38.56 o
   8   5  18       14.45       -4.85     12.69 o
   9   5  18      213.35      228.38     23.16 o
 -10   6  18     1418.84     1477.83     75.79 o
  -9   6  18       83.87       93.63     34.23 o
  -8   6  18        6.84       -5.07     15.53 o
  -7   6  18      135.83       88.79     19.19 o
  -6   6  18      192.27      205.78     22.96 o
  -5   6  18       78.77      110.98     18.99 o
  -4   6  18     3238.23     3367.18     86.74 o
  -3   6  18     1168.72     1252.49     30.13 o
  -2   6  18       16.67        0.26      8.98 o
  -1   6  18       69.00      102.73      9.26 o
   0   6  18     1510.40     1408.74     30.01 o
   1   6  18        2.60        9.91      7.08 o
   2   6  18     1782.94     1828.37     46.63 o
   3   6  18      108.08      136.53     15.66 o
   4   6  18     3289.19     3010.91     68.01 o
   5   6  18     1337.10     1260.91     40.11 o
   6   6  18      248.79      216.81     20.37 o
   7   6  18       54.74       35.51     14.29 o
   8   6  18      301.59      278.42     23.79 o
   9   6  18       86.75       70.86     22.46 o
 -10   7  18       26.53       15.04     19.95 o
  -9   7  18      223.42      203.66     54.60 o
  -8   7  18       34.40       29.02     17.84 o
  -7   7  18      233.12      249.01     25.91 o
  -6   7  18        1.53      -12.68     12.68 o
  -5   7  18      634.24      630.79     53.79 o
  -4   7  18      364.07      296.65     37.49 o
  -3   7  18       49.26       56.09     16.68 o
  -2   7  18       54.82       34.72     12.92 o
  -1   7  18       70.92       66.37     10.66 o
   0   7  18       79.50       98.01      8.94 o
   1   7  18      626.90      534.50     17.79 o
   2   7  18      133.89      118.68     13.79 o
   3   7  18     2562.03     2649.02     75.21 o
   4   7  18       36.88       70.75     16.68 o
   5   7  18       41.70       62.61     20.37 o
   6   7  18       65.65       66.15     15.61 o
   7   7  18      679.51      754.04     34.74 o
   8   7  18       87.31      124.10     19.43 o
   9   7  18      538.74      655.94     58.56 o
  -9   8  18        1.20      -19.56     26.08 o
  -8   8  18        7.42       -9.78     24.45 o
  -7   8  18      266.85      281.98     42.38 o
  -6   8  18      192.18      202.11     37.49 o
  -5   8  18       30.95       35.86     26.08 o
  -4   8  18     1059.13      795.41     57.05 o
  -3   8  18      538.71      490.99     23.96 o
  -2   8  18       21.10       24.95     12.92 o
  -1   8  18       46.43       42.38     13.56 o
   0   8  18      196.82      196.76     15.86 o
   1   8  18        7.69        6.69      8.07 o
   2   8  18     1067.95     1142.06     29.30 o
   3   8  18       86.58       80.76     15.00 o
   4   8  18      913.12      859.29     40.29 o
   5   8  18        6.36       23.91     15.27 o
   6   8  18     1065.88     1160.71     48.97 o
   7   8  18      158.52      178.68     25.91 o
   8   8  18      436.25      400.50     29.09 o
  -9   9  18     1104.12     1224.09     76.61 o
  -8   9  18      173.93      141.80     35.86 o
  -7   9  18       18.06       29.34     27.71 o
  -6   9  18       32.78       27.71     26.08 o
  -5   9  18     2471.63     2387.86    105.95 o
  -4   9  18       93.72      105.95     29.34 o
  -3   9  18     1844.23     1996.89     50.02 o
  -2   9  18      373.34      424.42     27.80 o
  -1   9  18      650.83      619.89     31.05 o
   0   9  18       52.80       49.82     11.66 o
   1   9  18      751.55      813.32     32.70 o
   2   9  18       12.44       28.97     10.22 o
   3   9  18     1249.27     1192.07     31.76 o
   4   9  18      262.12      219.87     18.15 o
   5   9  18      132.29      104.32     20.14 o
   6   9  18       29.19       35.07     18.99 o
   7   9  18      747.05      786.92     60.31 o
   8   9  18        5.99      -16.30     24.45 o
  -8  10  18      685.13      606.34     58.68 o
  -7  10  18       35.51       24.45     29.34 o
  -6  10  18      598.46      762.81     57.05 o
  -5  10  18       57.09       76.61     29.34 o
  -4  10  18     2728.05     2741.14     81.81 o
  -3  10  18       30.88       24.81     13.40 o
  -2  10  18      309.96      319.43     20.00 o
  -1  10  18       80.44       49.65     10.82 o
   0  10  18       65.16       65.68     14.10 o
   1  10  18      152.66      135.39     16.00 o
   2  10  18     1155.81     1193.44     90.46 o
   3  10  18      180.43      211.40     19.98 o
   4  10  18      144.96      167.11     19.72 o
   5  10  18        0.76       21.19     23.63 o
   6  10  18      130.34      130.40     24.12 o
   7  10  18       12.31        4.07     25.26 o
  -7  11  18        4.14       -4.89     29.34 o
  -6  11  18        7.84      -21.19     26.08 o
  -5  11  18      958.55      852.46     63.57 o
  -4  11  18        9.98        9.78     19.49 o
  -3  11  18     1083.47      957.96     35.17 o
  -2  11  18       15.34       -6.27     12.90 o
  -1  11  18       37.62       25.62     10.44 o
   0  11  18      128.63      134.02     16.60 o
   1  11  18       14.57       28.24     12.82 o
   2  11  18       43.80       74.74     20.14 o
   3  11  18      960.55      956.37     36.28 o
   4  11  18        4.21      -10.69     13.65 o
   5  11  18      182.56      169.57     25.91 o
   6  11  18      117.38      169.87     26.92 o
  -6  12  18      322.90      299.91     45.64 o
  -5  12  18        0.95       -4.89     27.71 o
  -4  12  18     2213.45     2389.20     61.50 o
  -3  12  18       16.55       22.57     15.50 o
  -2  12  18       21.71       13.25     13.86 o
  -1  12  18      562.47      559.91     34.46 o
   0  12  18      584.85      531.33     28.31 o
   1  12  18      136.93      190.57     21.93 o
   2  12  18     2105.72     1997.89     67.90 o
   3  12  18       10.23        3.15     16.68 o
   4  12  18       51.11       32.35     16.96 o
   5  12  18        9.91        9.74     15.94 o
  -5  13  18      168.20      177.66     37.49 o
  -4  13  18      233.55      218.58     23.39 o
  -3  13  18      799.42     1014.11     51.55 o
  -2  13  18       47.64       50.11     16.23 o
  -1  13  18       21.49       39.59     15.57 o
   0  13  18      237.95      272.81     26.63 o
   1  13  18     1048.87     1053.80     53.58 o
   2  13  18      222.22      265.66     24.58 o
   3  13  18     1522.58     1812.08     68.00 o
   4  13  18       13.05       24.00     22.18 o
  -3  14  18      115.22      105.58     20.62 o
  -2  14  18        1.33        1.92     16.19 o
  -1  14  18       59.93      103.73     18.71 o
   0  14  18       33.79       67.65     19.95 o
   1  14  18       86.60      103.70     27.90 o
 -11   0  19      572.81      634.05     63.57 o
  -9   0  19       25.45       74.98     27.71 o
  -7   0  19       26.30       -9.78     19.56 o
  -5   0  19     3190.33     3603.80    133.66 o
  -3   0  19     2988.11     2766.01    105.95 o
  -1   0  19      223.86      226.56     29.34 o
   1   0  19     2212.99     2073.48     46.92 o
   3   0  19      717.26      652.85     24.73 o
   5   0  19       27.57       57.17     15.48 o
   7   0  19      698.80      692.41     36.29 o
   9   0  19      155.71       76.03     26.08 o
 -11   1  19       89.25       47.27     21.90 o
 -10   1  19      271.19      229.20     29.37 o
  -9   1  19      119.03      115.82     23.05 o
  -8   1  19        0.24       -8.15     16.14 o
  -7   1  19      159.21      180.50     26.08 o
  -6   1  19      624.07      600.72     58.68 o
  -5   1  19      293.33      286.58     25.36 o
  -4   1  19       29.34       -0.89     18.74 o
  -3   1  19     1077.28      992.42     38.60 o
  -2   1  19      214.70      204.57     42.38 o
  -1   1  19       51.78       21.53      8.29 o
   0   1  19      595.24      648.19     17.98 o
   1   1  19      147.37      185.40      9.97 o
   2   1  19     2985.41     2922.09     45.56 o
   3   1  19      608.03      629.86     13.61 o
   4   1  19     1031.27      971.29     26.88 o
   5   1  19      115.92       92.53     11.80 o
   6   1  19      968.48      869.72     27.26 o
   7   1  19      224.60      229.88     17.48 o
   8   1  19      289.82      329.05     20.77 o
   9   1  19        2.11        8.03     12.18 o
  10   1  19        1.03      -12.00     12.00 o
 -11   2  19       84.94       91.05     30.15 o
 -10   2  19       34.50       16.30     19.59 o
  -9   2  19      229.45      222.22     26.43 o
  -8   2  19      344.92      315.71     29.24 o
  -7   2  19       98.45      118.11     37.49 o
  -6   2  19      116.85      158.89     21.30 o
  -5   2  19      550.50      525.27     39.93 o
  -4   2  19      253.35      204.82     20.75 o
  -3   2  19        4.09        9.04     12.52 o
  -2   2  19       22.24       28.15     22.00 o
  -1   2  19     1351.10     1380.38     33.82 o
   0   2  19        0.01       -0.99      9.06 o
   1   2  19     3526.36     3468.70     40.38 o
   2   2  19     1468.90     1564.41     27.92 o
   3   2  19       37.57       24.18      7.26 o
   4   2  19      700.96      693.24     21.18 o
   5   2  19     1542.57     1497.24     36.03 o
   6   2  19       11.13       -2.53      9.15 o
   7   2  19      885.59      949.73     30.11 o
   8   2  19       24.67       -5.13     10.78 o
   9   2  19      403.78      496.62     30.97 o
 -11   3  19       49.93       63.13     23.61 o
 -10   3  19      578.47      614.38     42.60 o
  -9   3  19       52.95       14.92     18.33 o
  -8   3  19      113.35      102.05     21.30 o
  -7   3  19      131.66      118.14     21.30 o
  -6   3  19     2815.31     2880.53     81.20 o
  -5   3  19     2593.98     2653.18    100.24 o
  -4   3  19     5299.94     5330.53    126.17 o
  -3   3  19      188.11      155.26     18.33 o
  -2   3  19      382.91      353.65     17.96 o
  -1   3  19        5.49       15.15      8.05 o
   0   3  19      433.42      378.24     12.70 o
   1   3  19       41.06       79.80      6.60 o
   2   3  19      392.26      454.16     14.63 o
   3   3  19      585.55      566.62     16.38 o
   4   3  19      239.60      322.52     14.96 o
   5   3  19        0.78       -4.94      9.05 o
   6   3  19      835.25      830.49     32.00 o
   7   3  19        3.96       -3.00     13.51 o
   8   3  19      974.59     1084.94     40.12 o
   9   3  19      320.79      339.95     26.93 o
 -10   4  19        2.23       17.83     19.49 o
  -9   4  19      649.59      716.08     41.49 o
  -8   4  19       81.79       72.65     20.14 o
  -7   4  19       79.79       72.66     18.99 o
  -6   4  19        1.09        7.63     17.93 o
  -5   4  19     1049.13      850.29     58.68 o
  -4   4  19       68.15       74.56     16.14 o
  -3   4  19     1038.86     1166.54     33.55 o
  -2   4  19      582.57      635.72     23.19 o
  -1   4  19      152.68      182.54     10.72 o
   0   4  19      150.83      152.62     11.51 o
   1   4  19       78.74      101.13      9.13 o
   2   4  19      676.72      601.58     16.76 o
   3   4  19      105.88      110.51     10.32 o
   4   4  19       58.57       72.71     12.99 o
   5   4  19       18.30       -9.41     10.64 o
   6   4  19       22.64       26.24     12.52 o
   7   4  19      112.87       66.09     15.94 o
   8   4  19       26.69       18.60     18.28 o
   9   4  19      130.60      172.45     21.90 o
 -10   5  19      495.35      462.10     38.49 o
  -9   5  19       13.39       -4.89     17.29 o
  -8   5  19      173.71      219.87     26.43 o
  -7   5  19       40.17        7.45     27.71 o
  -6   5  19      454.57      504.94     32.71 o
  -5   5  19        0.35      -11.98     13.22 o
  -4   5  19     2607.29     2604.39     73.02 o
  -3   5  19       61.01       38.48     12.91 o
  -2   5  19      498.30      511.86     21.15 o
  -1   5  19       62.98       52.58      8.27 o
   0   5  19     1522.21     1470.25     27.23 o
   1   5  19      276.20      208.06     12.23 o
   2   5  19     1856.57     1779.48     45.40 o
   3   5  19      712.28      640.70     23.27 o
   4   5  19       23.62       19.36     12.73 o
   5   5  19      364.91      319.47     27.28 o
   6   5  19     1243.35     1296.70     41.41 o
   7   5  19        0.14        6.40     12.04 o
   8   5  19      677.49      709.95     36.72 o
   9   5  19       14.17       33.03     16.29 o
 -10   6  19       73.86      112.44     25.36 o
  -9   6  19       26.67       35.22     20.65 o
  -8   6  19      211.42      218.90     55.42 o
  -7   6  19      250.70      273.68     33.41 o
  -6   6  19      118.25       60.41     18.01 o
  -5   6  19     1566.61     1546.96     73.35 o
  -4   6  19        1.95      -12.06     12.06 o
  -3   6  19     2723.04     2842.66     77.42 o
  -2   6  19      661.93      714.22     24.21 o
  -1   6  19      329.69      293.57     13.32 o
   0   6  19       58.04       36.22      8.47 o
   1   6  19     1299.76     1321.38     28.25 o
   2   6  19      232.95      212.39     12.07 o
   3   6  19     2711.02     2570.77     60.77 o
   4   6  19       47.73       17.28     11.50 o
   5   6  19       11.81       20.16     12.16 o
   6   6  19       19.22      -17.31     17.91 o
   7   6  19     1050.60     1046.75     39.18 o
   8   6  19       79.65      113.40     39.41 o
   9   6  19      355.30      363.46     35.14 o
  -9   7  19       73.76       47.80     21.30 o
  -8   7  19        9.14       32.60     24.45 o
  -7   7  19        6.16        5.40     16.45 o
  -6   7  19      186.62      192.33     35.86 o
  -5   7  19       49.00        0.00     22.82 o
  -4   7  19      286.31      246.12     37.49 o
  -3   7  19       26.43       29.34     24.45 o
  -2   7  19        0.24        2.10     11.74 o
  -1   7  19      203.04      197.62     18.99 o
   0   7  19      110.81      145.14     11.60 o
   1   7  19       77.31       46.57     10.82 o
   2   7  19     2732.33     2628.86     80.62 o
   3   7  19      601.33      624.85     43.55 o
   4   7  19     1049.15     1012.48     43.21 o
   5   7  19        0.89       18.97     14.37 o
   6   7  19      131.54       89.41     16.89 o
   7   7  19        9.45       18.40     14.67 o
   8   7  19      138.48      143.09     20.92 o
  -9   8  19      228.35      340.66     47.27 o
  -8   8  19      100.72      114.10     34.23 o
  -7   8  19        1.05      -17.93     26.08 o
  -6   8  19        1.07      -16.30     21.19 o
  -5   8  19     1656.14     1794.56     88.02 o
  -4   8  19       41.82       34.23     24.45 o
  -3   8  19      397.01      324.70     30.15 o
  -2   8  19      289.46      223.83     35.04 o
  -1   8  19      809.25      838.95     33.66 o
   0   8  19        3.16       -2.57      8.50 o
   1   8  19     1358.30     1403.85     33.78 o
   2   8  19       20.07       37.66     18.74 o
   3   8  19      890.98      948.63     35.02 o
   4   8  19     1592.35     1495.76     94.54 o
   5   8  19      679.36      661.00     38.03 o
   6   8  19      351.87      344.32     42.38 o
   7   8  19      676.93      736.89     43.21 o
   8   8  19       20.46       26.59     20.14 o
  -8   9  19       12.61       57.05     29.34 o
  -7   9  19        0.17      -21.19     26.08 o
  -6   9  19      670.30      531.36     53.79 o
  -5   9  19        7.83       29.34     26.08 o
  -4   9  19     1497.97     1711.44     86.39 o
  -3   9  19       25.45       29.84     12.95 o
  -2   9  19       60.65       37.42     18.74 o
  -1   9  19       27.52       27.57     13.26 o
   0   9  19      718.89      802.15     35.78 o
   1   9  19        1.89       11.53      9.05 o
   2   9  19       31.76       17.54     12.69 o
   3   9  19        0.05      -12.16     12.16 o
   4   9  19       31.84        9.55     13.11 o
   5   9  19        0.34       -2.47     16.45 o
   6   9  19     1308.40     1331.52     94.54 o
   7   9  19       56.55       84.34     22.45 o
  -8  10  19      454.37      451.49     53.79 o
  -7  10  19       64.02       58.68     32.60 o
  -6  10  19       15.98       22.82     27.71 o
  -5  10  19     1638.29     1700.03     89.65 o
  -4  10  19       45.37       44.01     27.71 o
  -3  10  19      651.83      745.54     30.66 o
  -2  10  19        0.23        4.45     10.71 o
  -1  10  19      123.84      114.11     18.37 o
   0  10  19        9.71       -0.36     12.03 o
   1  10  19     1726.95     1616.52     44.58 o
   2  10  19      125.24      106.62     22.82 o
   3  10  19     1624.11     1800.96     65.11 o
   4  10  19      236.71      202.53     28.53 o
   5  10  19      213.29      173.65     24.60 o
   6  10  19       43.65        4.07     18.44 o
  -7  11  19       79.70       83.13     34.23 o
  -6  11  19      477.78      464.53     52.16 o
  -5  11  19       40.47      120.62     34.23 o
  -4  11  19     2737.46     2689.40    117.36 o
  -3  11  19        2.53        6.77     15.31 o
  -2  11  19      397.41      390.29     25.13 o
  -1  11  19       29.39       48.20     15.65 o
   0  11  19      464.00      547.92     28.25 o
   1  11  19       47.55       74.81     14.39 o
   2  11  19      819.51      948.07     33.76 o
   3  11  19      478.46      491.57     37.44 o
   4  11  19       59.22       75.10     17.72 o
   5  11  19       15.56       -4.30     14.41 o
  -6  12  19      185.24      268.94     44.01 o
  -5  12  19      777.75      687.83     63.57 o
  -4  12  19        7.54       -9.78     26.08 o
  -3  12  19      586.64      602.82     32.19 o
  -2  12  19        3.70        6.30     14.34 o
  -1  12  19       16.07        8.09     15.98 o
   0  12  19      125.03      175.64     23.10 o
   1  12  19      516.73      577.42     29.85 o
   2  12  19       97.50       75.91     15.02 o
   3  12  19      271.26      195.67     28.22 o
   4  12  19      122.46      105.60     24.20 o
  -4  13  19      498.75      490.61     53.79 o
  -3  13  19       24.73       -1.46     15.50 o
  -2  13  19      292.85      305.75     30.96 o
  -1  13  19      673.61      717.84     33.54 o
   0  13  19     1009.66     1017.17     45.03 o
   1  13  19       62.53       52.78     17.02 o
   2  13  19     1104.69     1169.95     40.30 o
   3  13  19       95.28      124.65     27.07 o
 -10   0  20       51.09       11.41     29.34 o
  -8   0  20       75.35       65.20     29.34 o
  -6   0  20     1212.67     1114.88     65.20 o
  -4   0  20       89.97      138.54     27.71 o
  -2   0  20      140.50      145.06     24.45 o
   0   0  20       22.67       16.50      8.15 o
   2   0  20     1330.17     1208.59     34.08 o
   4   0  20        4.07        2.75      9.70 o
   6   0  20      374.79      413.18     74.16 o
   8   0  20      838.36      943.46     44.90 o
 -10   1  20       94.15       67.66     22.45 o
  -9   1  20      101.98       83.13     21.90 o
  -8   1  20       13.04        3.96     16.01 o
  -7   1  20      596.85      675.63     37.82 o
  -6   1  20        0.57       -0.91     15.53 o
  -5   1  20     3061.02     2762.30     78.37 o
  -4   1  20     1120.27     1219.23     44.95 o
  -3   1  20       63.94       43.19     14.98 o
  -2   1  20       49.00       57.17     14.85 o
  -1   1  20      160.25      146.18     17.61 o
   0   1  20      126.55       79.32     30.97 o
   1   1  20     4493.77     4510.63     61.45 o
   2   1  20       63.66       77.97      8.24 o
   3   1  20      410.91      400.88     11.66 o
   4   1  20      260.19      268.94     18.74 o
   5   1  20      344.37      336.33     20.00 o
   6   1  20       21.83       22.92     11.06 o
   7   1  20      294.28      287.67     26.82 o
   8   1  20       26.14       -0.80     11.60 o
   9   1  20       13.11       15.48     12.22 o
 -10   2  20      372.17      414.02     36.83 o
  -9   2  20        0.37      -16.68     16.68 o
  -8   2  20       62.32       54.91     19.95 o
  -7   2  20       16.95        4.89     17.29 o
  -6   2  20     1595.01     1500.19     59.49 o
  -5   2  20       61.91       30.30     17.93 o
  -4   2  20     1268.07     1308.80     46.58 o
  -3   2  20        0.49       -9.31     12.06 o
  -2   2  20      676.13      709.47     48.08 o
  -1   2  20      150.16      113.11     11.15 o
   0   2  20     1855.21     2019.41     38.60 o
   1   2  20     2062.65     2034.55     37.61 o
   2   2  20     2480.40     2510.85     39.43 o
   3   2  20        5.27        8.53      6.96 o
   4   2  20      601.09      580.48     19.02 o
   5   2  20       42.04       55.29     11.37 o
   6   2  20     1071.75     1103.12     39.99 o
   7   2  20        4.49        1.63     10.55 o
   8   2  20      334.84      300.18     32.98 o
   9   2  20       32.41       90.55     18.08 o
 -10   3  20        0.00       -8.15     19.49 o
  -9   3  20       52.97       72.03     21.30 o
  -8   3  20      258.74      253.02     28.08 o
  -7   3  20      290.30      242.84     45.64 o
  -6   3  20       53.82       30.15     16.14 o
  -5   3  20     1267.37     1429.75     68.46 o
  -4   3  20        9.79        3.54     13.22 o
  -3   3  20      109.57       73.16     22.00 o
  -2   3  20      323.00      300.42     17.50 o
  -1   3  20     1152.95     1156.16     30.89 o
   0   3  20      382.41      353.18     13.91 o
   1   3  20      609.18      558.04     17.64 o
   2   3  20      209.73      176.18     10.78 o
   3   3  20       32.42       39.00      7.57 o
   4   3  20       76.14       63.67      9.41 o
   5   3  20     2035.76     2091.89     53.62 o
   6   3  20      120.07      103.62     15.24 o
   7   3  20     1326.67     1445.49     52.69 o
   8   3  20      105.08       82.39     17.50 o
   9   3  20      151.83      175.63     21.60 o
 -10   4  20       95.50      141.76     25.91 o
  -9   4  20       21.67       33.41     20.37 o
  -8   4  20        2.72        4.89     17.93 o
  -7   4  20       44.53       42.38     25.26 o
  -6   4  20     3191.31     3340.67     98.61 o
  -5   4  20      526.43      463.98     48.08 o
  -4   4  20      687.82      598.55     66.01 o
  -3   4  20       47.00       81.45     16.68 o
  -2   4  20      621.48      563.81     22.29 o
  -1   4  20      326.96      307.37     20.97 o
   0   4  20      770.26      811.48     18.50 o
   1   4  20      127.06      125.80      9.56 o
   2   4  20     1903.60     1836.43     45.69 o
   3   4  20       62.54       66.34     11.39 o
   4   4  20      964.83      981.32     33.19 o
   5   4  20        2.90        9.55     11.50 o
   6   4  20     1587.05     1469.25     44.52 o
   7   4  20       53.84       28.06     13.72 o
   8   4  20      305.33      210.49     21.87 o
   9   4  20      122.19      132.91     20.66 o
 -10   5  20      140.10       87.27     34.23 o
  -9   5  20      198.97      167.55     25.76 o
  -8   5  20      559.98      626.50     85.57 o
  -7   5  20      444.95      415.03     57.05 o
  -6   5  20      119.83       55.52     18.74 o
  -5   5  20     1878.01     1959.00     62.62 o
  -4   5  20      255.70      273.58     24.60 o
  -3   5  20       59.69       51.43     15.27 o
  -2   5  20       16.39       19.73      9.82 o
  -1   5  20      163.57      203.99     12.41 o
   0   5  20      333.89      324.93     13.94 o
   1   5  20      438.05      465.35     18.12 o
   2   5  20      118.37      123.10     19.56 o
   3   5  20     2263.01     2252.16     47.63 o
   4   5  20        2.43       19.94     11.44 o
   5   5  20       52.65       33.13     12.78 o
   6   5  20      231.39      295.17     23.16 o
   7   5  20      455.78      466.46     28.79 o
   8   5  20        0.33       -0.43     16.62 o
  -9   6  20      108.50      166.11     26.51 o
  -8   6  20       45.17       67.88     21.30 o
  -7   6  20       12.01        3.37     17.17 o
  -6   6  20      385.12      443.31     70.09 o
  -5   6  20     1930.20     1775.68     83.13 o
  -4   6  20      997.30     1039.79     41.77 o
  -3   6  20     1092.38      899.73     60.31 o
  -2   6  20       43.96       63.57     24.45 o
  -1   6  20      152.03      152.76     17.18 o
   0   6  20     1315.27     1296.92     29.43 o
   1   6  20        0.22        6.21      6.60 o
   2   6  20      879.56      975.76     36.25 o
   3   6  20       95.30       66.21     26.27 o
   4   6  20       88.14      117.95     19.95 o
   5   6  20       43.66        3.67     12.16 o
   6   6  20      248.27      257.76     22.46 o
   7   6  20       46.95       27.05     14.69 o
   8   6  20      407.89      500.28     31.97 o
  -9   7  20       35.13       23.36     20.36 o
  -8   7  20      153.57      118.07     26.89 o
  -7   7  20      274.18      231.45     39.12 o
  -6   7  20     1247.22     1351.22     76.61 o
  -5   7  20     1369.13     1326.77     74.98 o
  -4   7  20       26.51        9.78     22.82 o
  -3   7  20        8.18       17.93     22.82 o
  -2   7  20       97.44      130.54     17.49 o
  -1   7  20     2036.06     2051.77     58.35 o
   0   7  20      332.20      271.43     18.32 o
   1   7  20     1602.36     1604.33     41.11 o
   2   7  20       15.24       37.49     17.29 o
   3   7  20      153.59      141.10     16.41 o
   4   7  20        2.63        7.16     13.98 o
   5   7  20      520.71      599.48     37.82 o
   6   7  20        6.44       16.72     13.78 o
   7   7  20     1272.87     1229.26     56.16 o
   8   7  20      142.26      132.51     21.00 o
  -8   8  20       34.84       17.93     27.71 o
  -7   8  20      225.89      239.60     40.75 o
  -6   8  20       65.05      110.84     32.60 o
  -5   8  20       17.83        9.78     22.82 o
  -4   8  20     1609.52     1612.01     83.13 o
  -3   8  20      224.70      241.23     37.49 o
  -2   8  20        5.56       15.08     13.26 o
  -1   8  20       71.09      102.13     17.18 o
   0   8  20     1327.70     1332.89     40.94 o
   1   8  20      658.25      739.79     27.46 o
   2   8  20     1326.76     1284.08     52.43 o
   3   8  20      517.99      437.97     34.52 o
   4   8  20      245.58      332.84     24.07 o
   5   8  20        9.89        4.89     23.63 o
   6   8  20      215.23      191.41     25.91 o
   7   8  20        3.71       11.61     18.33 o
  -8   9  20       31.94       60.31     30.97 o
  -7   9  20       17.41        8.15     27.71 o
  -6   9  20        1.41        4.89     27.71 o
  -5   9  20     1590.31     1501.18     81.50 o
  -4   9  20       70.12       94.54     30.97 o
  -3   9  20      312.08      340.46     27.80 o
  -2   9  20       20.32       -1.63     24.45 o
  -1   9  20      339.08      323.86     25.33 o
   0   9  20        0.24       -5.57     11.66 o
   1   9  20      905.50     1034.67     27.75 o
   2   9  20        6.54       -2.44     18.74 o
   3   9  20        4.39        8.15     17.29 o
   4   9  20        0.98      -11.89     11.89 o
   5   9  20      195.15      223.93     26.43 o
   6   9  20        0.40       37.07     19.95 o
  -7  10  20       54.24       58.68     30.97 o
  -6  10  20      377.03      427.04     50.53 o
  -5  10  20      109.56      114.10     34.23 o
  -4  10  20     1322.38     1349.59     76.61 o
  -3  10  20      168.37      162.07     22.71 o
  -2  10  20       46.72       36.07     16.47 o
  -1  10  20        5.51      -13.68     22.82 o
   0  10  20      491.78      511.92     26.07 o
   1  10  20       72.56       84.71     14.79 o
   2  10  20      219.18      202.68     23.69 o
   3  10  20      119.19      122.41     24.76 o
   4  10  20        1.48        0.79     17.84 o
   5  10  20      108.87      178.18     32.78 o
   6  10  20      670.15      634.05     43.12 o
  -6  11  20      462.77      585.15     60.31 o
  -5  11  20     1618.19     1871.17     97.80 o
  -4  11  20       63.53        6.52     27.71 o
  -3  11  20      449.73      407.70     32.47 o
  -2  11  20       18.42      -13.92     13.92 o
  -1  11  20      275.15      258.80     36.67 o
   0  11  20        1.97        6.07     21.02 o
   1  11  20      531.74      609.13     28.27 o
   2  11  20      146.86      106.48     16.41 o
   3  11  20      155.91      181.83     26.43 o
   4  11  20        0.05      -11.62     17.84 o
   5  11  20        2.00      -14.34     14.34 o
  -5  12  20       56.31      105.95     35.86 o
  -4  12  20     1851.85     2096.10    104.32 o
  -3  12  20       67.99       87.59     22.28 o
  -2  12  20      117.94      123.35     19.15 o
  -1  12  20      105.75      137.97     22.28 o
   0  12  20     1037.00     1090.66     46.21 o
   1  12  20      137.17      192.51     20.86 o
   2  12  20      455.37      553.26     28.67 o
   3  12  20      513.54      485.86     39.75 o
  -3  13  20        0.98      -18.33     18.33 o
  -2  13  20       66.69       42.89     16.74 o
  -1  13  20      137.67      210.16     21.34 o
   0  13  20       11.84       -5.96     15.98 o
   1  13  20       65.18       18.91     15.23 o
  -9   0  21       66.09       61.94     30.97 o
  -7   0  21     1393.25     1243.64     71.72 o
  -5   0  21      636.91      744.88     50.53 o
  -3   0  21     3637.85     3251.73    120.62 o
  -1   0  21       12.49       21.19     19.56 o
   1   0  21     6011.29     5587.86    185.00 o
   3   0  21        2.83        4.31      9.93 o
   5   0  21     1823.93     1783.59     58.78 o
   7   0  21     1091.03     1231.99     50.67 o
   9   0  21       36.02       10.67     17.84 o
 -10   1  21      231.04      226.81     29.97 o
  -9   1  21       10.35       17.11     20.37 o
  -8   1  21        9.45       15.65     17.17 o
  -7   1  21       27.70        4.07     17.29 o
  -6   1  21     1768.47     1855.98    100.24 o
  -5   1  21      509.06      394.30     29.37 o
  -4   1  21      913.29      741.35     36.29 o
  -3   1  21     1008.71     1031.80     40.90 o
  -2   1  21      699.98      673.88     32.83 o
  -1   1  21        0.01        9.47     12.06 o
   0   1  21     1035.70     1079.66     28.27 o
   1   1  21      595.45      608.60     30.38 o
   2   1  21      778.57      864.76     20.51 o
   3   1  21      319.52      347.16     14.79 o
   4   1  21      171.96      184.62     12.01 o
   5   1  21        2.00       -6.74      9.05 o
   6   1  21      552.47      590.29     28.94 o
   7   1  21      197.81      233.61     22.82 o
   8   1  21      228.25      155.58     16.87 o
   9   1  21      161.92      109.21     16.69 o
 -10   2  21       64.46       59.49     23.05 o
  -9   2  21       58.76       73.52     21.81 o
  -8   2  21        1.12       26.08     19.59 o
  -7   2  21     1272.06     1326.54     52.43 o
  -6   2  21      533.92      543.74     65.20 o
  -5   2  21     3421.75     3543.91    180.92 o
  -4   2  21      276.44      264.40     25.28 o
  -3   2  21     1086.58     1151.21     43.75 o
  -2   2  21      640.23      655.25     32.21 o
  -1   2  21       23.80       44.70     12.13 o
   0   2  21       18.62       41.35      8.59 o
   1   2  21     3423.87     3564.81     63.87 o
   2   2  21     1443.43     1343.29     26.01 o
   3   2  21       21.18       24.66      7.66 o
   4   2  21       15.63       10.90      7.93 o
   5   2  21     1921.86     1893.26     38.15 o
   6   2  21        6.68       -6.48     10.11 o
   7   2  21      915.78      953.41     31.37 o
   8   2  21      112.60       86.00     17.24 o
   9   2  21       23.51        3.43     15.24 o
 -10   3  21        2.13       11.98     21.11 o
  -9   3  21       36.18       16.30     18.78 o
  -8   3  21      130.48      115.59     23.05 o
  -7   3  21       52.45       12.37     16.68 o
  -6   3  21     2217.85     2021.48     65.66 o
  -5   3  21      686.14      746.89     37.98 o
  -4   3  21       15.78       23.07     14.85 o
  -3   3  21        1.90       -4.25     13.22 o
  -2   3  21      970.08      997.82     30.14 o
  -1   3  21      269.43      273.55     16.35 o
   0   3  21     1920.05     1899.77     38.38 o
   1   3  21        0.25        8.96      6.45 o
   2   3  21      471.30      400.27     19.19 o
   3   3  21      343.59      355.17     14.76 o
   4   3  21      694.36      693.85     21.46 o
   5   3  21        7.13        8.88     11.83 o
   6   3  21      845.24      839.68     33.88 o
   7   3  21        0.03       -7.09     12.39 o
   8   3  21      250.04      359.52     43.19 o
 -10   4  21        0.78        2.88     19.49 o
  -9   4  21       29.25        8.63     19.56 o
  -8   4  21      118.76      143.63     24.60 o
  -7   4  21      887.31      954.24     44.90 o
  -6   4  21        0.63        0.66     15.53 o
  -5   4  21     1484.52     1513.81     54.02 o
  -4   4  21      200.23      198.41     21.81 o
  -3   4  21      154.44      159.29     28.52 o
  -2   4  21       60.55       62.88     16.01 o
  -1   4  21      965.88      879.62     26.96 o
   0   4  21      774.47      713.83     18.26 o
   1   4  21     3147.52     3286.29     56.81 o
   2   4  21      125.42      120.57     18.99 o
   3   4  21       15.93        1.27      8.91 o
   4   4  21      211.42      182.06     15.17 o
   5   4  21      716.77      750.06     31.05 o
   6   4  21       21.74        9.87     12.70 o
   7   4  21       20.66        3.69     19.31 o
   8   4  21       29.62       20.27     14.72 o
  -9   5  21       11.38       32.83     20.65 o
  -8   5  21       26.90        3.41     18.78 o
  -7   5  21      166.03      145.37     23.88 o
  -6   5  21     4381.72     4067.85    214.34 o
  -5   5  21      116.01      160.93     22.28 o
  -4   5  21     1012.24     1140.19     69.27 o
  -3   5  21       30.87       32.60     14.85 o
  -2   5  21        3.43       -0.99     13.85 o
  -1   5  21       57.01       47.27     13.26 o
   0   5  21     1671.02     1864.45     41.58 o
   1   5  21       19.00        8.94      9.65 o
   2   5  21     1060.27      904.22     40.90 o
   3   5  21       37.44       17.54     11.74 o
   4   5  21      797.71      718.51     26.22 o
   5   5  21       10.10       16.17     18.09 o
   6   5  21      779.93      745.98     32.91 o
   7   5  21       38.28       51.60     24.72 o
   8   5  21      246.76      293.88     25.67 o
  -9   6  21      138.49      176.26     27.71 o
  -8   6  21       40.63       25.26     18.44 o
  -7   6  21      129.92      160.67     23.44 o
  -6   6  21       65.79       49.11     17.84 o
  -5   6  21      421.10      399.46     30.40 o
  -4   6  21       35.16       17.93     26.08 o
  -3   6  21      527.34      397.71     45.64 o
  -2   6  21      274.72      200.48     35.86 o
  -1   6  21     1107.47     1032.43     36.74 o
   0   6  21       10.79       13.37     10.14 o
   1   6  21      409.68      371.42     19.21 o
   2   6  21        3.58        3.68     15.53 o
   3   6  21       66.91       54.05     25.26 o
   4   6  21       83.74      109.37     18.86 o
   5   6  21      506.64      584.79     29.61 o
   6   6  21      153.43       97.10     17.24 o
   7   6  21      517.53      612.77     34.16 o
   8   6  21      121.12      157.74     27.07 o
  -8   7  21       39.46       -4.89     27.71 o
  -7   7  21      433.79      485.72     53.79 o
  -6   7  21      684.59      736.73     57.05 o
  -5   7  21      178.28      215.15     39.12 o
  -4   7  21        5.44       24.45     26.08 o
  -3   7  21        7.61      -19.56     19.56 o
  -2   7  21     1450.24     1380.15     45.82 o
  -1   7  21      160.30      135.25     17.49 o
   0   7  21      516.98      574.33     25.26 o
   1   7  21       23.01       18.87     13.28 o
   2   7  21      604.93      564.83     36.88 o
   3   7  21      333.18      384.24     31.12 o
   4   7  21        3.96       18.45     13.40 o
   5   7  21       30.47       54.40     18.33 o
   6   7  21      363.00      396.02     33.87 o
   7   7  21        8.04       -9.90     16.88 o
  -8   8  21       31.74       50.53     32.60 o
  -7   8  21      733.88      753.03     66.83 o
  -6   8  21      292.92      348.81     47.27 o
  -5   8  21      564.40      611.23     57.05 o
  -4   8  21       20.80       -1.63     24.45 o
  -3   8  21        7.94      -19.56     19.56 o
  -2   8  21      371.39      363.82     27.38 o
  -1   8  21      930.08      998.39     56.23 o
   0   8  21       28.01       34.50     12.21 o
   1   8  21      682.69      695.12     44.75 o
   2   8  21        4.18       -6.17      9.80 o
   3   8  21      159.06      138.76     23.61 o
   4   8  21      475.78      413.19     33.42 o
   5   8  21      377.12      304.23     29.90 o
   6   8  21        6.58      -17.17     17.17 o
   7   8  21      794.63      878.54     63.57 o
  -7   9  21      125.04      115.73     37.49 o
  -6   9  21       34.68       16.30     27.71 o
  -5   9  21      138.72      130.40     34.23 o
  -4   9  21      854.01      930.70     66.83 o
  -3   9  21        1.29      -13.04     24.45 o
  -2   9  21       88.21      121.67     19.56 o
  -1   9  21       24.67       32.77     15.05 o
   0   9  21     1280.21     1202.60     37.64 o
   1   9  21       53.17       39.40     10.18 o
   2   9  21      292.42      393.18     30.05 o
   3   9  21        0.32       28.47     26.89 o
   4   9  21        4.39       45.64     19.59 o
   5   9  21      136.90      133.99     19.72 o
   6   9  21      934.10     1135.80     52.20 o
  -6  10  21        0.01      -16.30     27.71 o
  -5  10  21     1071.86     1098.58     74.98 o
  -4  10  21      330.19      386.30     48.90 o
  -3  10  21       47.62       37.44     17.61 o
  -2  10  21       24.27       14.07     38.30 o
  -1  10  21      648.56      774.03     51.34 o
   0  10  21        0.47      -15.51     15.51 o
   1  10  21      294.12      239.29     19.97 o
   2  10  21      190.61      201.44     18.30 o
   3  10  21       88.63       83.00     21.30 o
   4  10  21        9.20       17.18     20.14 o
   5  10  21      194.97      233.93     30.53 o
  -5  11  21        3.95      -19.56     27.71 o
  -4  11  21     1000.58      981.22     70.09 o
  -3  11  21        0.42       25.06     18.01 o
  -2  11  21      207.19      223.73     25.84 o
  -1  11  21        8.82       -4.17     15.27 o
   0  11  21      625.25      659.33     35.87 o
   1  11  21        0.53       17.05     13.04 o
   2  11  21       71.02      100.68     16.22 o
   3  11  21       10.66        9.22     20.14 o
   4  11  21       26.31        0.10     24.45 o
  -4  12  21       33.57       81.50     35.86 o
  -3  12  21      751.94      885.78    121.43 o
  -2  12  21       40.67       63.80     19.56 o
  -1  12  21      443.70      431.04     27.22 o
   0  12  21        9.54       -0.90     15.98 o
   1  12  21      706.83      775.55     34.79 o
   2  12  21        0.37       21.37     14.35 o
 -10   0  22       46.27       27.71     30.97 o
  -8   0  22      243.58      257.53     42.38 o
  -6   0  22     1149.54      950.26     61.94 o
  -4   0  22       26.05       71.72     24.45 o
  -2   0  22       49.42       42.38     21.19 o
   0   0  22     2652.99     3059.40    115.73 o
   2   0  22      723.28      760.38     35.73 o
   4   0  22      572.40      615.46     51.33 o
   6   0  22      741.99      714.30     47.27 o
   8   0  22      431.10      469.44     37.44 o
 -10   1  22      112.81      111.82     25.91 o
  -9   1  22       62.04       21.45     26.89 o
  -8   1  22      156.03      151.16     25.28 o
  -7   1  22     1527.69     1741.45     62.81 o
  -6   1  22        3.29        6.99     16.01 o
  -5   1  22      760.29      745.89     48.08 o
  -4   1  22        6.68       30.97     16.14 o
  -3   1  22     1470.17     1493.34     53.79 o
  -2   1  22       43.56       69.07     16.68 o
  -1   1  22      481.03      443.04     45.64 o
   0   1  22        0.14       -7.60      7.60 o
   1   1  22     3137.89     3015.36     66.50 o
   2   1  22       27.68       15.18      8.14 o
   3   1  22       45.12       16.42      7.72 o
   4   1  22      135.46      129.27     11.10 o
   5   1  22     1289.01     1318.12     45.85 o
   6   1  22       27.68       32.33     12.11 o
   7   1  22      352.02      409.37     23.40 o
   8   1  22       22.03        7.06     12.34 o
  -9   2  22        0.20       10.32     18.99 o
  -8   2  22      527.27      517.78     38.60 o
  -7   2  22       96.45       74.98     20.75 o
  -6   2  22     2931.48     2854.31     82.96 o
  -5   2  22       16.35       -3.26     14.85 o
  -4   2  22      246.81      248.20     26.89 o
  -3   2  22      199.81      206.73     22.71 o
  -2   2  22      364.33      328.27     25.91 o
  -1   2  22       45.37       45.60     10.11 o
   0   2  22     3564.19     3602.27    135.98 o
   1   2  22      141.77      125.38     14.72 o
   2   2  22     1315.05     1166.90     27.36 o
   3   2  22      336.40      304.46     14.11 o
   4   2  22     1605.31     1620.98     46.90 o
   5   2  22       85.13      120.69     12.67 o
   6   2  22     1133.65     1142.89     33.78 o
   7   2  22      170.27      132.84     19.43 o
   8   2  22       65.80       47.62     15.94 o
  -9   3  22       16.36        7.43     19.19 o
  -8   3  22      397.70      423.31     35.67 o
  -7   3  22     2331.30     2126.73    144.25 o
  -6   3  22        2.99       -2.96     15.53 o
  -5   3  22     2604.48     2523.71     75.43 o
  -4   3  22     1119.60     1072.88     67.64 o
  -3   3  22      118.31      136.91     20.14 o
  -2   3  22       40.29       32.60     14.98 o
  -1   3  22      747.88      891.23     40.26 o
   0   3  22        1.53       11.15     11.08 o
   1   3  22      186.70      220.05     14.59 o
   2   3  22        6.11        8.87      8.21 o
   3   3  22      399.91      397.28     20.21 o
   4   3  22      102.71       57.97     14.59 o
   5   3  22      211.69      248.89     20.96 o
   6   3  22       72.18       57.66     15.82 o
   7   3  22      187.58      152.21     19.76 o
   8   3  22        2.26        4.46     14.67 o
  -9   4  22       12.40      -14.03     18.99 o
  -8   4  22      103.21       96.11     22.45 o
  -7   4  22       76.34       80.56     34.23 o
  -6   4  22     3742.52     3955.00    225.75 o
  -5   4  22        6.25       11.47     16.01 o
  -4   4  22        5.61      -11.21     13.69 o
  -3   4  22       63.42       43.78     16.01 o
  -2   4  22      524.74      556.21     32.02 o
  -1   4  22       58.28       17.99     14.10 o
   0   4  22     1717.00     1665.11     30.63 o
   1   4  22      133.31      113.79     15.30 o
   2   4  22       82.41       99.06      9.85 o
   3   4  22      233.50      230.03     20.21 o
   4   4  22     1170.22     1058.68     31.37 o
   5   4  22      114.26      123.89     22.29 o
   6   4  22      285.01      287.84     23.49 o
   7   4  22        4.49       -7.66     12.78 o
   8   4  22       35.97       48.50     16.89 o
  -9   5  22       15.05      -18.33     18.33 o
  -8   5  22        4.75       24.45     19.59 o
  -7   5  22      136.74      102.06     27.71 o
  -6   5  22      182.56      197.84     25.28 o
  -5   5  22     1165.34     1245.55    130.40 o
  -4   5  22        0.12       14.85     15.27 o
  -3   5  22        0.41       -9.19     14.67 o
  -2   5  22      122.65      123.88     30.97 o
  -1   5  22     1917.61     1882.58     88.02 o
   0   5  22       20.34        6.43      9.66 o
   1   5  22     1184.97     1221.14     33.21 o
   2   5  22      138.76      157.44     12.90 o
   3   5  22       73.13      143.21     24.45 o
   4   5  22       39.22       30.09     11.05 o
   5   5  22     1005.11      980.85     58.10 o
   6   5  22      150.73      164.47     23.09 o
   7   5  22      890.37      813.13     35.73 o
  -8   6  22      159.60      167.54     26.43 o
  -7   6  22       23.43       25.49     18.78 o
  -6   6  22     1279.41     1313.73     78.24 o
  -5   6  22      412.25      311.32     44.01 o
  -4   6  22       16.67        8.15     22.82 o
  -3   6  22       16.46       -4.89     22.82 o
  -2   6  22       30.11       92.91     27.71 o
  -1   6  22       33.88       60.73     23.63 o
   0   6  22      403.36      375.94     27.14 o
   1   6  22       53.09       23.31     10.26 o
   2   6  22       26.69       33.59      9.42 o
   3   6  22      111.26       71.72     19.59 o
   4   6  22      399.14      417.98     32.83 o
   5   6  22        0.00      -12.59     12.59 o
   6   6  22      460.97      431.79     31.85 o
   7   6  22       13.77       48.06     16.89 o
  -8   7  22        0.00      -27.71     27.71 o
  -7   7  22      688.12      673.17     63.57 o
  -6   7  22       12.99      -21.19     22.82 o
  -5   7  22        5.19       19.56     26.08 o
  -4   7  22       14.29       11.41     24.45 o
  -3   7  22       48.27       24.45     24.45 o
  -2   7  22       40.78        0.00     24.45 o
  -1   7  22      723.62      711.65     32.26 o
   0   7  22       16.71        0.74     10.48 o
   1   7  22     1033.32     1013.00     32.02 o
   2   7  22       16.93       27.13     10.41 o
   3   7  22       13.85       35.02     17.84 o
   4   7  22        7.85       28.58     17.17 o
   5   7  22      339.77      396.99     27.19 o
   6   7  22        2.72       15.51     24.45 o
  -7   8  22      485.35      484.09     55.42 o
  -6   8  22       34.68       37.49     30.97 o
  -5   8  22       81.87       76.61     29.34 o
  -4   8  22       82.43      145.06     34.23 o
  -3   8  22        0.34       -9.78     22.82 o
  -2   8  22      599.42      601.34     32.83 o
  -1   8  22       95.38       72.06     15.98 o
   0   8  22     1339.07     1588.87     43.82 o
   1   8  22       14.13       17.45     13.56 o
   2   8  22      154.40      116.45     14.13 o
   3   8  22      197.96      184.90     48.90 o
   4   8  22      354.58      424.17     35.67 o
   5   8  22      131.96      160.40     26.43 o
   6   8  22      778.91      660.64     43.75 o
  -7   9  22     1378.27     1419.68     84.76 o
  -6   9  22       13.84      -24.45     24.45 o
  -5   9  22      489.92      559.07     57.05 o
  -4   9  22       14.86       30.97     27.71 o
  -3   9  22       28.57       -9.78     22.82 o
  -2   9  22       16.21       -5.70     14.46 o
  -1   9  22     2570.22     2544.28    110.84 o
   0   9  22        0.62      -13.85     13.85 o
   1   9  22      331.83      302.42     21.33 o
   2   9  22        6.81       27.54     12.37 o
   3   9  22      314.86      205.80     27.59 o
   4   9  22       29.85      134.31     41.56 o
   5   9  22      389.05      346.53     33.99 o
  -6  10  22      296.33      312.95     48.90 o
  -5  10  22       64.01       44.01     32.60 o
  -4  10  22     1251.16     1300.69     81.50 o
  -3  10  22       23.80       -4.89     24.45 o
  -2  10  22      165.50      135.70     21.81 o
  -1  10  22       97.00      171.09     26.08 o
   0  10  22      386.62      456.38     30.44 o
   1  10  22      134.18      144.83     16.98 o
   2  10  22      136.49      120.37     19.54 o
   3  10  22      118.13      125.68     35.04 o
   4  10  22       22.30       69.35     22.96 o
  -4  11  22       29.62       68.46     34.23 o
  -3  11  22        4.20      -17.93     24.45 o
  -2  11  22        3.38        1.84     17.18 o
  -1  11  22      147.53      131.47     29.34 o
   0  11  22        0.88       -5.79     15.30 o
   1  11  22      140.74      125.92     17.96 o
   2  11  22      124.97      181.04     19.31 o
   3  11  22       95.51      142.33     18.14 o
  -2  12  22      840.07     1027.46     79.05 o
  -1  12  22      182.16      159.97     23.88 o
   0  12  22      264.32      184.22     23.81 o
   1  12  22      433.49      487.47     34.02 o
  -9   0  23       47.98       16.30     29.34 o
  -7   0  23      857.19      850.83     61.94 o
  -5   0  23       24.75       40.75     24.45 o
  -3   0  23     1397.89     1375.67     71.72 o
  -1   0  23     2800.37     2855.66    110.84 o
   1   0  23      358.16      536.82     49.71 o
   3   0  23      651.95      672.00     37.49 o
   5   0  23      663.51      703.70     29.86 o
   7   0  23      216.55      174.68     25.28 o
  -9   1  23       43.87       36.59     49.71 o
  -8   1  23      386.12      364.80     53.79 o
  -7   1  23      278.82      167.11     29.34 o
  -6   1  23     1606.45     1677.51     59.93 o
  -5   1  23        4.47       16.47     16.01 o
  -4   1  23      107.68      116.96     22.00 o
  -3   1  23       11.77       40.11     16.01 o
  -2   1  23      109.97      117.99     24.45 o
  -1   1  23        0.45      -12.05     13.22 o
   0   1  23     1065.55     1056.21     29.26 o
   1   1  23      171.79      139.96     16.85 o
   2   1  23      261.07      210.40     15.76 o
   3   1  23       31.71       55.48      9.86 o
   4   1  23      582.02      544.90     19.36 o
   5   1  23       46.63       56.36     10.01 o
   6   1  23      575.72      653.79     23.95 o
   7   1  23       18.21       12.15     12.24 o
   8   1  23       38.11       28.71     15.29 o
  -9   2  23       80.54      101.13     25.28 o
  -8   2  23       84.18      152.56     30.15 o
  -7   2  23     1979.18     1916.21     67.42 o
  -6   2  23      150.10      204.00     25.91 o
  -5   2  23      849.23      888.51     42.60 o
  -4   2  23      203.60      232.16     24.76 o
  -3   2  23       17.51       26.08     16.01 o
  -2   2  23        5.69        8.80     14.10 o
  -1   2  23      998.36      940.42     40.81 o
   0   2  23      444.86      503.12     19.92 o
   1   2  23     1805.53     1821.87     47.64 o
   2   2  23      583.89      500.82     27.29 o
   3   2  23      135.60      133.31     12.51 o
   4   2  23      146.94      158.46     12.15 o
   5   2  23      412.55      442.42     19.68 o
   6   2  23        5.71       -3.82     11.94 o
   7   2  23      101.68       88.52     16.89 o
  -9   3  23       25.80       49.90     22.28 o
  -8   3  23      606.71      619.50     47.27 o
  -7   3  23        0.24       11.09     17.84 o
  -6   3  23     1355.89     1259.79     61.12 o
  -5   3  23       33.16       21.19     16.14 o
  -4   3  23       10.45       18.40     19.56 o
  -3   3  23        0.07      -10.42     13.22 o
  -2   3  23      973.76     1011.47     41.96 o
  -1   3  23        0.52        3.85     15.48 o
   0   3  23     3107.79     3186.41    122.25 o
   1   3  23       13.98       -6.44     11.21 o
   2   3  23      256.94      163.60     10.53 o
   3   3  23        7.90        8.15     11.42 o
   4   3  23     2045.18     2115.41    101.36 o
   5   3  23        0.33       10.25     10.89 o
   6   3  23      355.26      275.67     33.37 o
   7   3  23       13.44       32.32     15.43 o
  -9   4  23      113.67      103.70     25.76 o
  -8   4  23       24.06       13.85     30.15 o
  -7   4  23     2595.20     2562.55     80.58 o
  -6   4  23      238.60      209.07     26.43 o
  -5   4  23      321.74      350.26     30.40 o
  -4   4  23      290.50      297.15     27.37 o
  -3   4  23      316.69      320.17     57.05 o
  -2   4  23        0.03       -3.47     13.22 o
  -1   4  23      382.13      421.46     29.70 o
   0   4  23      717.31      655.24     50.53 o
   1   4  23      706.78      577.60     22.82 o
   2   4  23        4.30       -7.55      8.98 o
   3   4  23      321.90      279.32     22.22 o
   4   4  23        0.28      -12.16     12.16 o
   5   4  23     1381.49     1358.46     45.41 o
   6   4  23       78.39       97.93     17.68 o
   7   4  23      400.82      424.49     29.44 o
  -8   5  23      706.29      873.25     47.57 o
  -7   5  23      217.70      301.46     30.40 o
  -6   5  23     1403.39     1480.01    105.95 o
  -5   5  23      104.61       73.83     19.49 o
  -4   5  23       35.66       39.12     22.82 o
  -3   5  23       23.56       22.82     26.08 o
  -2   5  23      819.73      849.20     58.68 o
  -1   5  23        0.34        3.26     21.19 o
   0   5  23      568.41      623.14     27.39 o
   1   5  23      164.35      176.55     24.71 o
   2   5  23        0.39       -2.97      8.09 o
   3   5  23      101.31       50.95     17.84 o
   4   5  23      111.62      187.97     26.25 o
   5   5  23      157.48      191.03     21.74 o
   6   5  23       21.17        0.06     14.35 o
   7   5  23      143.87      192.35     22.55 o
  -8   6  23       32.76       14.67     27.71 o
  -7   6  23      482.98      425.41     53.79 o
  -6   6  23       12.37       17.93     27.71 o
  -5   6  23       91.89      115.73     34.23 o
  -4   6  23      779.75      787.26     60.31 o
  -3   6  23       21.58       32.60     26.08 o
  -2   6  23      340.29      324.36     40.75 o
  -1   6  23     1616.33     1763.60     88.02 o
   0   6  23      981.56     1136.00     92.91 o
   1   6  23      738.22      781.60     27.82 o
   2   6  23        0.17       -6.66      8.94 o
   3   6  23      191.99      163.25     24.20 o
   4   6  23       64.69        4.89     16.68 o
   5   6  23      561.59      516.34     38.03 o
   6   6  23      102.11       71.53     17.89 o
  -7   7  23        5.01       19.56     30.97 o
  -6   7  23      417.35      381.41     48.90 o
  -5   7  23      792.75      873.65     63.57 o
  -4   7  23        1.38       17.93     24.45 o
  -3   7  23      100.57      146.69     32.60 o
  -2   7  23      740.59      715.54     55.42 o
  -1   7  23       45.16       69.47     15.65 o
   0   7  23     1274.97     1302.31     59.49 o
   1   7  23      159.55      136.21     14.82 o
   2   7  23       37.25       33.04     20.26 o
   3   7  23        3.91        6.74     16.68 o
   4   7  23      788.35      797.83     43.21 o
   5   7  23       40.12       59.49     20.75 o
   6   7  23      790.49      898.61     46.06 o
  -7   8  23      569.46      611.23     61.94 o
  -6   8  23      248.23      255.90     44.01 o
  -5   8  23        8.21       52.16     30.97 o
  -4   8  23       81.67       52.16     30.97 o
  -3   8  23      230.84      239.60     39.12 o
  -2   8  23        6.78       -3.26     24.45 o
  -1   8  23     1185.58     1188.91     44.57 o
   0   8  23        0.88      -13.26     13.26 o
   1   8  23       32.65       32.39     14.55 o
   2   8  23      337.61      328.70     21.18 o
   3   8  23      196.80      231.95     34.23 o
   4   8  23        9.15       25.71     20.14 o
   5   8  23      868.06      946.98     50.13 o
  -6   9  23      315.96      299.91     48.90 o
  -5   9  23        0.05      -24.45     27.71 o
  -4   9  23      143.83      166.25     37.49 o
  -3   9  23       15.05       17.93     27.71 o
  -2   9  23      415.51      567.15     50.53 o
  -1   9  23        1.66        1.15     14.77 o
   0   9  23     1020.52     1002.83     40.40 o
   1   9  23        3.87       10.02     12.03 o
   2   9  23       46.80       41.00     21.07 o
   3   9  23       74.49       88.77     23.61 o
   4   9  23      344.65      294.24     32.83 o
  -5  10  23      198.97       99.43     35.86 o
  -4  10  23       40.92       81.50     35.86 o
  -3  10  23      208.37      158.10     37.49 o
  -2  10  23       55.72       78.93     20.36 o
  -1  10  23      228.51      227.87     25.00 o
   0  10  23        2.19        2.19     15.98 o
   1  10  23       52.50       71.45     15.57 o
   2  10  23        1.80        6.90     12.79 o
   3  10  23      160.13      161.25     18.23 o
  -3  11  23       80.12      141.80     37.49 o
  -2  11  23      550.69      595.90     38.73 o
  -1  11  23      342.51      451.27     53.79 o
   0  11  23      872.50      938.94    116.54 o
   1  11  23        2.58       28.11     14.60 o
  -8   0  24      719.21      828.01     70.09 o
  -6   0  24      573.70      422.15     47.27 o
  -4   0  24     1051.84     1062.72     65.20 o
  -2   0  24      576.65      638.94     50.53 o
   0   0  24      725.98      725.32     48.90 o
   2   0  24       44.44       38.65     29.34 o
   4   0  24      322.55      351.04     45.64 o
   6   0  24      492.40      518.57     29.48 o
  -9   1  24      165.88      216.18     41.56 o
  -8   1  24      403.53      443.44     44.01 o
  -7   1  24      751.94      715.64     44.95 o
  -6   1  24        6.20        6.35     16.01 o
  -5   1  24       19.76       41.59     24.45 o
  -4   1  24      243.92      239.61     25.36 o
  -3   1  24       68.40       76.86     19.49 o
  -2   1  24       21.51       34.58     17.93 o
  -1   1  24     1698.00     1796.42     71.72 o
   0   1  24      328.45      299.52     47.27 o
   1   1  24       78.98       82.07     14.29 o
   2   1  24      162.16      152.84     15.24 o
   3   1  24      659.72      736.64     44.23 o
   4   1  24        3.23       -8.95      8.95 o
   5   1  24      430.60      375.77     17.70 o
   6   1  24      106.63      136.27     14.58 o
   7   1  24       14.81       20.18     15.00 o
  -8   2  24      347.21      291.52     31.55 o
  -7   2  24      266.89      374.78     34.23 o
  -6   2  24     1361.58     1349.89     53.79 o
  -5   2  24      321.34      333.45     39.93 o
  -4   2  24       12.05       -3.26     22.00 o
  -3   2  24      170.40      166.96     22.45 o
  -2   2  24     1153.46     1154.63     71.72 o
  -1   2  24       50.51       60.46     26.08 o
   0   2  24      450.76      559.56     33.19 o
   1   2  24       22.03       77.85     15.55 o
   2   2  24        3.99       13.38     12.45 o
   3   2  24      203.59      142.31     14.80 o
   4   2  24      357.32      313.89     17.70 o
   5   2  24      204.40      261.33     19.53 o
   6   2  24      493.36      554.53     27.06 o
   7   2  24        8.68      -13.34     13.34 o
  -8   3  24       30.90       24.27     20.65 o
  -7   3  24      993.83     1076.04     55.42 o
  -6   3  24       54.75       40.75     18.99 o
  -5   3  24       11.83       -1.63     14.98 o
  -4   3  24        6.34       35.04     17.29 o
  -3   3  24      558.11      574.05     35.03 o
  -2   3  24      239.03      296.34     26.92 o
  -1   3  24     2077.99     2148.41     66.73 o
   0   3  24      272.19      207.47     22.96 o
   1   3  24      113.19      108.75     24.10 o
   2   3  24       24.90       10.56      8.17 o
   3   3  24     1156.19     1166.05     99.43 o
   4   3  24        1.76        5.52     12.95 o
   5   3  24      666.35      606.62     52.57 o
   6   3  24       41.61       78.12     18.35 o
   7   3  24      188.80      204.45     22.55 o
  -8   4  24     1256.59     1108.46     73.35 o
  -7   4  24      799.70      803.32     67.64 o
  -6   4  24      524.44      579.70     39.14 o
  -5   4  24      218.24      257.64     38.30 o
  -4   4  24        2.85        3.49     19.56 o
  -3   4  24        0.12       -9.58     14.37 o
  -2   4  24     1208.30     1295.39     59.49 o
  -1   4  24      215.92      203.74     35.86 o
   0   4  24      472.27      529.73     50.53 o
   1   4  24     1289.31     1176.56     44.12 o
   2   4  24      136.26      184.77     13.61 o
   3   4  24        0.76        5.48     12.39 o
   4   4  24     1079.03     1059.46     38.26 o
   5   4  24      169.49      148.49     21.94 o
   6   4  24        9.83       15.70     12.53 o
  -8   5  24        8.53      -18.33     18.33 o
  -7   5  24      971.35      946.24     46.58 o
  -6   5  24        5.43       -8.15     17.29 o
  -5   5  24      478.23      500.39     53.79 o
  -4   5  24        1.64       27.71     26.08 o
  -3   5  24        3.90       -1.63     24.45 o
  -2   5  24      171.77      241.23     39.12 o
  -1   5  24      304.62      200.48     37.49 o
   0   5  24      949.35      842.68     60.31 o
   1   5  24      549.02      604.56     29.16 o
   2   5  24       14.21       -9.05      9.05 o
   3   5  24      404.00      426.22     33.87 o
   4   5  24       28.85       22.00     18.44 o
   5   5  24      137.82      143.99     20.33 o
   6   5  24       17.73       31.65     16.29 o
  -7   6  24      152.21      189.07     42.38 o
  -6   6  24        6.04      -14.67     26.08 o
  -5   6  24       99.19       81.50     29.34 o
  -4   6  24      137.32      105.95     32.60 o
  -3   6  24        0.86       16.30     26.08 o
  -2   6  24      747.35      764.44     58.68 o
  -1   6  24        1.51       17.93     24.45 o
   0   6  24      928.81      816.90     61.12 o
   1   6  24        3.35       -4.41     15.64 o
   2   6  24       43.20       13.42     15.66 o
   3   6  24       26.48       20.74     18.99 o
   4   6  24      855.20      887.67     55.42 o
   5   6  24      285.78      311.53     33.42 o
   6   6  24      324.68      291.79     33.80 o
  -7   7  24      760.06      741.62     68.46 o
  -6   7  24      178.36      132.03     35.86 o
  -5   7  24        4.10       11.41     29.34 o
  -4   7  24        2.88      -22.82     22.82 o
  -3   7  24     1111.96      968.18     66.83 o
  -2   7  24       10.83      -19.56     24.45 o
  -1   7  24     1456.68     1636.64     52.04 o
   0   7  24      370.11      363.35     25.63 o
   1   7  24       30.07       18.83     12.21 o
   2   7  24       35.10       22.56     11.86 o
   3   7  24      446.54      448.18     34.59 o
   4   7  24        1.60        8.05     19.49 o
   5   7  24      195.17      168.87     30.15 o
  -6   8  24      171.49      195.59     42.38 o
  -5   8  24        6.46       17.93     27.71 o
  -4   8  24      206.74      304.80     47.27 o
  -3   8  24       18.92       -1.63     24.45 o
  -2   8  24      201.29      135.29     35.86 o
  -1   8  24       44.28       34.07     16.83 o
   0   8  24      329.22      309.29     25.63 o
   1   8  24       12.23       32.13     13.04 o
   2   8  24       67.04       70.07     28.05 o
   3   8  24       34.87       44.96     12.67 o
   4   8  24      735.08      841.91     49.52 o
  -5   9  24      237.63      179.29     40.75 o
  -4   9  24       10.13      -13.04     29.34 o
  -3   9  24      187.70      189.07     39.12 o
  -2   9  24      259.45      321.10     45.64 o
  -1   9  24      686.82      782.58     44.82 o
   0   9  24       14.19       54.53     17.93 o
   1   9  24        4.63       -4.73     15.71 o
   2   9  24       61.53       82.34     15.85 o
   3   9  24      526.23      560.39     28.74 o
  -3  10  24      332.96      259.16     45.64 o
  -2  10  24     1003.20     1015.83     45.82 o
  -1  10  24       29.89       32.01     22.00 o
   0  10  24      422.29      502.27     46.45 o
   1  10  24       39.51       42.71     15.77 o
   2  10  24      168.37      123.52     17.27 o
  -7   0  25      181.81      198.85     39.12 o
  -5   0  25       32.56       24.45     26.08 o
  -3   0  25        6.34       11.41     21.19 o
  -1   0  25      160.40      198.85     34.23 o
   1   0  25        1.78        0.00     21.19 o
   3   0  25      126.48       82.43     19.95 o
   5   0  25        4.30       40.75     18.44 o
  -8   1  25      118.89      118.09     36.67 o
  -7   1  25       58.80       51.49     26.08 o
  -6   1  25      130.06      102.89     29.34 o
  -5   1  25        7.59        0.00     17.29 o
  -4   1  25        2.21        1.92     16.01 o
  -3   1  25        1.39        7.72     30.97 o
  -2   1  25      998.40      971.99     60.31 o
  -1   1  25        0.44        7.33     14.98 o
   0   1  25      123.89      157.56     21.90 o
   1   1  25       33.67       15.33     15.53 o
   2   1  25      141.97      237.89     19.76 o
   3   1  25       23.94       21.36     11.05 o
   4   1  25      791.97      836.68     29.09 o
   5   1  25        0.06       -4.67     10.44 o
   6   1  25      315.50      324.22     19.95 o
  -8   2  25       13.37       22.56     21.81 o
  -7   2  25      495.32      442.31     36.83 o
  -6   2  25       63.70       63.48     21.30 o
  -5   2  25       13.43      -15.68     16.68 o
  -4   2  25       84.98      125.12     22.28 o
  -3   2  25     1788.35     1885.33    121.43 o
  -2   2  25       26.06       36.50     16.01 o
  -1   2  25      568.34      615.86     57.05 o
   0   2  25       28.33       23.34     16.01 o
   1   2  25       44.81       44.68     27.71 o
   2   2  25       67.98       81.25     16.19 o
   3   2  25      542.37      622.73     42.61 o
   4   2  25        3.44       -5.96     16.68 o
   5   2  25      527.15      477.26     28.85 o
   6   2  25      221.93      212.80     19.25 o
  -8   3  25     1209.80     1266.01     57.04 o
  -7   3  25      530.91      615.80     41.44 o
  -6   3  25      228.18      274.12     29.90 o
  -5   3  25       40.07       24.75     30.15 o
  -4   3  25      131.78      137.99     22.82 o
  -3   3  25       21.53       17.70     16.68 o
  -2   3  25     2770.48     2878.57     82.35 o
  -1   3  25       62.43       74.89     20.37 o
   0   3  25      429.82      423.35     46.45 o
   1   3  25       14.88        0.54     17.17 o
   2   3  25      966.79      808.00    104.32 o
   3   3  25       80.45       79.49     21.19 o
   4   3  25      256.22      228.30     39.12 o
   5   3  25       32.50       35.99     16.24 o
   6   3  25       30.25       26.57     15.46 o
  -7   4  25      572.23      496.34     39.65 o
  -6   4  25       44.68       35.04     19.59 o
  -5   4  25      213.24      219.33     40.75 o
  -4   4  25       76.17       64.27     20.14 o
  -3   4  25      696.50      580.34     35.96 o
  -2   4  25        3.18      -11.41     22.82 o
  -1   4  25      542.26      596.56     55.42 o
   0   4  25      684.66      733.47     57.05 o
   1   4  25       16.94        1.09     17.17 o
   2   4  25      114.79      101.87     14.41 o
   3   4  25      618.08      717.96     23.31 o
   4   4  25       18.37       18.29     15.10 o
   5   4  25      112.53       89.94     17.55 o
   6   4  25      199.04      231.92     23.49 o
  -7   5  25       12.51        0.58     22.82 o
  -6   5  25      123.19       83.13     35.86 o
  -5   5  25        1.74      -24.45     24.45 o
  -4   5  25        3.32        8.15     26.08 o
  -3   5  25        3.99      -22.82     22.82 o
  -2   5  25      695.34      593.30     55.42 o
  -1   5  25        5.92       35.86     27.71 o
   0   5  25      528.60      634.05     58.68 o
   1   5  25       58.60       45.05     11.72 o
   2   5  25      465.08      524.76     22.27 o
   3   5  25      476.00      502.21     20.38 o
   4   5  25      470.65      478.70     38.03 o
   5   5  25        4.49      -14.40     14.40 o
  -6   6  25        4.70      -24.45     24.45 o
  -5   6  25       13.63      -26.08     26.08 o
  -4   6  25      154.57      221.67     39.12 o
  -3   6  25      968.39     1005.67     70.09 o
  -2   6  25       29.73       14.67     24.45 o
  -1   6  25      535.12      541.14     53.79 o
   0   6  25      395.38      373.83     24.68 o
   1   6  25        0.01        1.63     10.65 o
   2   6  25       30.13       37.94     12.40 o
   3   6  25      472.30      451.84     23.52 o
   4   6  25       97.33      136.53     25.76 o
   5   6  25      438.05      448.21     38.49 o
  -6   7  25       46.87       71.72     35.86 o
  -5   7  25       18.79       29.34     29.34 o
  -4   7  25      371.04      342.29     48.90 o
  -3   7  25       58.20        8.15     24.45 o
  -2   7  25       45.52       42.38     27.71 o
  -1   7  25        0.17       26.08     26.08 o
   0   7  25       35.01       77.69     16.27 o
   1   7  25       84.43       86.32     14.01 o
   2   7  25      366.30      441.87     22.66 o
   3   7  25       56.31       70.32     13.06 o
   4   7  25      747.50      740.17     48.41 o
  -5   8  25      295.60      327.62     50.53 o
  -4   8  25       12.20       14.67     29.34 o
  -3   8  25      692.44      725.32     65.20 o
  -2   8  25      162.81      136.91     35.86 o
  -1   8  25      693.75      600.13     33.76 o
   0   8  25        1.09        1.45     19.56 o
   1   8  25       10.42        2.52     16.31 o
   2   8  25        0.02       17.02     12.21 o
   3   8  25      673.09      687.03     28.43 o
  -4   9  25      387.92      352.07     52.16 o
  -3   9  25        2.08      -26.08     26.08 o
  -2   9  25     1054.07     1152.37     78.24 o
  -1   9  25      289.74      266.88     26.20 o
   0   9  25     1422.81     1477.56     51.20 o
   1   9  25       24.14       29.80     14.13 o
   2   9  25       66.68       59.43     14.91 o
  -6   0  26       52.59       52.16     29.34 o
  -4   0  26       83.92       55.42     27.71 o
  -2   0  26     1484.16     1652.76     83.13 o
   0   0  26        0.27       32.60     24.45 o
   2   0  26      994.73     1043.20     46.10 o
   4   0  26      557.60      485.72     35.67 o
   6   0  26        9.93       18.18     18.99 o
  -7   1  26       17.34       35.29     21.30 o
  -6   1  26        7.36      -17.17     17.17 o
  -5   1  26       28.48       36.99     18.99 o
  -4   1  26      111.00      115.56     41.56 o
  -3   1  26      863.48      865.87     42.64 o
  -2   1  26      334.47      376.12     30.53 o
  -1   1  26       41.71       50.21     17.84 o
   0   1  26        0.55       -3.02     15.53 o
   1   1  26      525.99      527.79     43.19 o
   2   1  26      105.37      152.24     19.07 o
   3   1  26      506.80      530.89     25.66 o
   4   1  26      119.67      153.40     17.03 o
   5   1  26      298.54      342.26     25.99 o
  -7   2  26      195.46      242.00     30.53 o
  -6   2  26       13.91       26.08     20.75 o
  -5   2  26       11.11       12.72     17.84 o
  -4   2  26      199.24      170.05     25.91 o
  -3   2  26      523.23      492.76     35.67 o
  -2   2  26      409.13      445.81     32.83 o
  -1   2  26       29.12       17.42     16.68 o
   0   2  26        0.54       -0.25     14.85 o
   1   2  26      133.73      180.51     22.96 o
   2   2  26      359.30      465.17     28.66 o
   3   2  26        5.36        8.73     27.71 o
   4   2  26      240.31      208.54     27.07 o
   5   2  26      211.36      293.36     30.53 o
  -7   3  26      112.38      111.01     24.76 o
  -6   3  26       14.74      -16.30     35.86 o
  -5   3  26        1.55      -15.77     17.61 o
  -4   3  26       93.21       88.02     21.30 o
  -3   3  26     1238.46     1313.78     51.83 o
  -2   3  26        0.75      -11.71     15.53 o
  -1   3  26     1730.72     1541.71     77.42 o
   0   3  26      138.49      169.51     34.23 o
   1   3  26        9.39       60.31     27.71 o
   2   3  26        6.40      -13.04     16.14 o
   3   3  26      495.44      533.96     39.19 o
   4   3  26      134.77      151.66     36.67 o
   5   3  26      123.11       97.80     22.45 o
  -7   4  26      197.59      212.82     61.12 o
  -6   4  26      207.21      239.70     29.37 o
  -5   4  26      468.24      476.77     48.08 o
  -4   4  26     1033.58     1000.78     66.83 o
  -3   4  26       95.31       88.02     32.60 o
  -2   4  26      929.54      872.02     61.94 o
  -1   4  26       38.70       50.53     27.71 o
   0   4  26       10.81       66.83     29.34 o
   1   4  26      383.70      395.74     33.99 o
   2   4  26      158.28      216.48     45.64 o
   3   4  26       12.96       23.34      9.48 o
   4   4  26      267.29      287.52     31.05 o
   5   4  26      163.24      241.13     55.35 o
  -6   5  26       28.36       65.20     34.23 o
  -5   5  26       22.00        3.26     29.34 o
  -4   5  26       38.68       84.76     32.60 o
  -3   5  26     1131.27     1356.11     79.87 o
  -2   5  26      371.86      464.53     52.16 o
  -1   5  26       95.50       74.98     30.97 o
   0   5  26        4.98       44.01     26.08 o
   1   5  26      166.30      184.37     26.43 o
   2   5  26       71.88       42.84     11.98 o
   3   5  26      478.12      466.73     20.45 o
   4   5  26       10.03       37.31     20.65 o
  -6   6  26      151.48      159.73     40.75 o
  -5   6  26        5.19       27.71     32.60 o
  -4   6  26      447.85      374.89     48.90 o
  -3   6  26       87.18       48.90     29.34 o
  -2   6  26      179.51      136.91     34.23 o
  -1   6  26       39.98       34.23     27.71 o
   0   6  26       29.28       37.49     29.34 o
   1   6  26      219.92      219.71     17.89 o
   2   6  26      949.43      913.63     42.08 o
   3   6  26        0.01       -8.54     15.07 o
   4   6  26      188.91      189.48     44.01 o
  -5   7  26      137.52      146.69     39.12 o
  -4   7  26       19.22        1.63     27.71 o
  -3   7  26      323.66      373.26     50.53 o
  -2   7  26        7.75        3.26     29.34 o
  -1   7  26      137.41      229.82     44.01 o
   0   7  26        0.49       -1.15     14.05 o
   1   7  26        2.59       -3.26     12.31 o
   2   7  26       11.01      -11.19     11.19 o
   3   7  26     1323.45     1470.30     48.81 o
  -4   8  26      281.06      301.54     48.90 o
  -3   8  26       14.06        8.15     29.34 o
  -2   8  26     1632.15     1990.16    104.32 o
  -1   8  26      106.39      138.54     35.86 o
   0   8  26      348.18      384.31     28.62 o
   1   8  26      120.03      124.14     26.45 o
   2   8  26      369.52      395.28     24.74 o
  -5   0  27      890.75      821.49     60.31 o
  -3   0  27     1695.49     1579.41     83.13 o
  -1   0  27       74.56      123.88     30.97 o
   1   0  27      632.48      704.13     55.42 o
   3   0  27     1173.34     1256.62     52.43 o
   5   0  27      112.66       69.08     23.63 o
  -6   1  27       13.22      -16.30     19.59 o
  -5   1  27       73.02       75.73     22.45 o
  -4   1  27      675.40      783.14     42.60 o
  -3   1  27      402.91      495.04     35.14 o
  -2   1  27      399.06      414.35     33.36 o
  -1   1  27        0.11      -14.17     25.26 o
   0   1  27      243.27      276.05     28.08 o
   1   1  27       27.29       42.85     17.84 o
   2   1  27      201.69      187.28     22.32 o
   3   1  27      159.62      162.64     17.51 o
   4   1  27      828.15      900.43     36.96 o
   5   1  27       18.56       55.23     20.14 o
  -6   2  27        1.91        2.54     26.89 o
  -5   2  27        3.68        1.32     18.01 o
  -4   2  27       75.72       43.06     20.65 o
  -3   2  27      507.50      507.41     36.18 o
  -2   2  27       83.06      107.39     21.81 o
  -1   2  27        2.13      -14.00     27.71 o
   0   2  27       25.47       15.32     17.17 o
   1   2  27      812.90      856.11     41.77 o
   2   2  27        8.72       -9.38     18.99 o
   3   2  27      156.02      169.85     29.34 o
   4   2  27      112.87       96.07     22.96 o
  -6   3  27        0.09       -1.25     21.19 o
  -5   3  27      106.03      108.75     24.12 o
  -4   3  27     1009.94      929.89     45.43 o
  -3   3  27       41.87       85.55     28.52 o
  -2   3  27     1001.17     1178.53     50.05 o
  -1   3  27      255.85      260.79     39.12 o
   0   3  27       97.92       91.28     32.60 o
   1   3  27        0.14       29.34     26.08 o
   2   3  27      564.35      636.25     51.34 o
   3   3  27        2.95       29.57     20.65 o
   4   3  27      264.59      275.82     31.05 o
  -6   4  27      199.10      199.04     28.74 o
  -5   4  27       91.15      130.40     35.86 o
  -4   4  27        0.14       -3.26     26.08 o
  -3   4  27     1660.63     1665.80     91.28 o
  -2   4  27        1.14      -17.93     24.45 o
  -1   4  27      434.11      355.33     47.27 o
   0   4  27       16.33        1.63     26.08 o
   1   4  27      436.09      492.24     53.79 o
   2   4  27      248.37      257.79     29.97 o
   3   4  27      598.67      532.46     40.90 o
   4   4  27       72.59      122.20     44.01 o
  -5   5  27      222.43      228.19     44.01 o
  -4   5  27      452.60      477.57     55.42 o
  -3   5  27       38.09       83.13     30.97 o
  -2   5  27        4.26      -26.08     26.08 o
  -1   5  27      176.09      304.80     45.64 o
   0   5  27      110.60       66.83     30.97 o
   1   5  27       26.05       11.41     26.08 o
   2   5  27     1106.46     1331.53     55.68 o
   3   5  27      117.06      110.99     13.70 o
  -4   6  27       59.12       37.49     30.97 o
  -3   6  27      370.27      487.35     57.05 o
  -2   6  27       23.64       57.05     32.60 o
  -1   6  27      214.88      195.59     39.12 o
   0   6  27       25.34       13.04     29.34 o
   1   6  27      212.94      213.52     40.75 o
   2   6  27       87.55       99.66     15.61 o
   3   6  27      301.59      313.36     21.55 o
  -3   7  27        1.38       13.04     30.97 o
  -2   7  27      936.92      863.87     66.83 o
  -1   7  27        2.86      -27.71     27.71 o
   0   7  27        0.32       -9.78     29.34 o
   1   7  27      128.33      189.71     45.64 o
  -4   0  28      282.14      226.56     40.75 o
  -2   0  28        2.53       19.56     26.08 o
   0   0  28      637.16      665.02     57.05 o
   2   0  28      322.50      319.47     42.38 o
   4   0  28      288.60      404.46     34.58 o
  -5   1  28      529.19      505.21     38.60 o
  -4   1  28      215.93      290.36     31.12 o
  -3   1  28      210.09      234.62     28.22 o
  -2   1  28       12.20       -9.78     16.14 o
  -1   1  28        0.09       -3.82     16.68 o
   0   1  28       32.57       84.69     20.14 o
   1   1  28      509.26      644.84     79.05 o
   2   1  28        1.39       40.60     18.99 o
   3   1  28      688.24      678.70     35.10 o
  -5   2  28       28.28       53.91     40.75 o
  -4   2  28     1406.25     1512.40     59.28 o
  -3   2  28       32.53        9.78     19.59 o
  -2   2  28      800.42      839.83     43.61 o
  -1   2  28       57.49       54.01     20.65 o
   0   2  28      300.55      267.64     28.81 o
   1   2  28        1.93      -22.82     22.82 o
   2   2  28      357.61      435.19     52.16 o
   3   2  28       10.37       54.60     20.75 o
  -5   3  28      540.38      587.76     41.49 o
  -4   3  28        0.91      -29.81     30.15 o
  -3   3  28     1045.84     1025.99     49.71 o
  -2   3  28       17.71       21.19     27.71 o
  -1   3  28       60.52       61.94     30.97 o
   0   3  28       48.09       21.19     29.34 o
   1   3  28      344.41      381.41     48.90 o
   2   3  28        0.01       -7.36     26.08 o
   3   3  28      326.93      391.46     36.67 o
  -4   4  28      876.91      963.29     70.09 o
  -3   4  28       75.12       81.50     32.60 o
  -2   4  28      399.34      396.08     50.53 o
  -1   4  28       95.57      177.66     39.12 o
   0   4  28      884.56      976.33     70.09 o
   1   4  28       56.33       61.94     32.60 o
   2   4  28     1430.74     1538.89     62.24 o
   3   4  28        5.77      -24.45     24.45 o
  -4   5  28       53.25       30.97     34.23 o
  -3   5  28      698.44      797.04     71.72 o
  -2   5  28        9.96      -21.19     21.19 o
  -1   5  28        5.26      -24.45     24.45 o
   0   5  28       16.14       -1.63     29.34 o
   1   5  28      124.89       86.39     34.23 o
   2   5  28        5.57        2.56     26.08 o
  -2   6  28      402.95      427.04     53.79 o
  -1   6  28        0.02        6.52     26.08 o
   0   6  28       39.99       42.38     30.97 o
  -3   0  29      202.40      241.23     40.75 o
  -1   0  29      360.10      378.15     47.27 o
   1   0  29     1121.45     1248.53     74.98 o
  -4   1  29      772.18      775.89     45.43 o
  -3   1  29      321.61      406.33     34.52 o
  -2   1  29       35.68       16.05     35.04 o
  -1   1  29      376.13      442.18     35.67 o
   0   1  29      298.40      272.03     29.37 o
   1   1  29        9.44       24.07     19.49 o
   2   1  29      465.52      534.98     39.14 o
  -4   2  29      140.86      187.99     60.31 o
  -3   2  29     1041.12     1010.35     48.97 o
  -2   2  29        9.55       43.19     20.75 o
  -1   2  29      132.74      164.00     52.97 o
   0   2  29       61.69       45.64     27.71 o
   1   2  29      224.43      185.81     37.49 o
   2   2  29       13.89       68.46     32.60 o
  -3   3  29        0.30       -6.52     29.34 o
  -2   3  29      311.72      348.81     47.27 o
  -1   3  29        3.14       16.30     27.71 o
   0   3  29      224.56      308.06     45.64 o
   1   3  29      310.93      316.21     47.27 o
  -2   4  29      244.88      211.89     40.75 o
  -1   4  29       78.42       60.31     32.60 o
   0   4  29       29.73        4.89     29.34 o
 
